# Supplementary material for: GPU-accelerated homology search with MMseqs2
Source: Nat Methods. 2025 Sep 18;22(10):2024–7. doi: 10.1038/s41592-025-02819-8 (PMC12510879; doi:10.1038/s41592-025-02819-8)
Supplement: Supplementary file 4 — Binary for introduced software with execution examples and instructions. [file 41592_2025_2819_MOESM4_ESM.zip]

Archive with 108 entries (103 files):
- mmseqs/
- __MACOSX/._mmseqs
- mmseqs/LICENSE.md
- __MACOSX/mmseqs/._LICENSE.md
- mmseqs/util/
- __MACOSX/mmseqs/._util
- mmseqs/bin/
- __MACOSX/mmseqs/._bin
- mmseqs/README.md
- __MACOSX/mmseqs/._README.md
- mmseqs/userguide.pdf
- __MACOSX/mmseqs/._userguide.pdf
- mmseqs/examples/
- __MACOSX/mmseqs/._examples
- mmseqs/matrices/
- __MACOSX/mmseqs/._matrices
- mmseqs/util/bash-completion.sh
- __MACOSX/mmseqs/util/._bash-completion.sh
- mmseqs/bin/mmseqs
- __MACOSX/mmseqs/bin/._mmseqs
- mmseqs/examples/DB.fasta
- __MACOSX/mmseqs/examples/._DB.fasta
- mmseqs/examples/QUERY.fasta
- __MACOSX/mmseqs/examples/._QUERY.fasta
- mmseqs/matrices/PAM160.out
- __MACOSX/mmseqs/matrices/._PAM160.out
- mmseqs/matrices/PAM50.out
- __MACOSX/mmseqs/matrices/._PAM50.out
- mmseqs/matrices/PAM90.out
- __MACOSX/mmseqs/matrices/._PAM90.out
- mmseqs/matrices/VTML10.out
- __MACOSX/mmseqs/matrices/._VTML10.out
- mmseqs/matrices/blosum35.out
- __MACOSX/mmseqs/matrices/._blosum35.out
- mmseqs/matrices/blosum30.out
- __MACOSX/mmseqs/matrices/._blosum30.out
- mmseqs/matrices/PAM80.out
- __MACOSX/mmseqs/matrices/._PAM80.out
- mmseqs/matrices/PAM40.out
- __MACOSX/mmseqs/matrices/._PAM40.out
- mmseqs/matrices/PAM170.out
- __MACOSX/mmseqs/matrices/._PAM170.out
- mmseqs/matrices/VTML120.out
- __MACOSX/mmseqs/matrices/._VTML120.out
- mmseqs/matrices/blosum40.out
- __MACOSX/mmseqs/matrices/._blosum40.out
- mmseqs/matrices/blosum55.out
- __MACOSX/mmseqs/matrices/._blosum55.out
- mmseqs/matrices/PAM100.out
- __MACOSX/mmseqs/matrices/._PAM100.out
- mmseqs/matrices/PAM30.out
- __MACOSX/mmseqs/matrices/._PAM30.out
- mmseqs/matrices/blosum80.out
- __MACOSX/mmseqs/matrices/._blosum80.out
- mmseqs/matrices/blosum95.out
- __MACOSX/mmseqs/matrices/._blosum95.out
- mmseqs/matrices/blosum85.out
- __MACOSX/mmseqs/matrices/._blosum85.out
- mmseqs/matrices/blosum90.out
- __MACOSX/mmseqs/matrices/._blosum90.out
- mmseqs/matrices/PAM20.out
- __MACOSX/mmseqs/matrices/._PAM20.out
- mmseqs/matrices/PAM110.out
- __MACOSX/mmseqs/matrices/._PAM110.out
- mmseqs/matrices/blosum45.out
- __MACOSX/mmseqs/matrices/._blosum45.out
- mmseqs/matrices/blosum50.out
- __MACOSX/mmseqs/matrices/._blosum50.out
- mmseqs/matrices/blosum75.out
- __MACOSX/mmseqs/matrices/._blosum75.out
- mmseqs/matrices/blosum60.out
- __MACOSX/mmseqs/matrices/._blosum60.out
- mmseqs/matrices/blosum62.out
- __MACOSX/mmseqs/matrices/._blosum62.out
- mmseqs/matrices/PAM10.out
- __MACOSX/mmseqs/matrices/._PAM10.out
- mmseqs/matrices/PAM120.out
- __MACOSX/mmseqs/matrices/._PAM120.out
- mmseqs/matrices/PAM130.out
- __MACOSX/mmseqs/matrices/._PAM130.out
- mmseqs/matrices/VTML80.out
- __MACOSX/mmseqs/matrices/._VTML80.out
- mmseqs/matrices/VTML40.out
- __MACOSX/mmseqs/matrices/._VTML40.out
- mmseqs/matrices/blosum70.out
- __MACOSX/mmseqs/matrices/._blosum70.out
- mmseqs/matrices/blosum100.out
- __MACOSX/mmseqs/matrices/._blosum100.out
- mmseqs/matrices/blosum65.out
- __MACOSX/mmseqs/matrices/._blosum65.out
- mmseqs/matrices/PAM70.out
- __MACOSX/mmseqs/matrices/._PAM70.out
- mmseqs/matrices/PAM140.out
- __MACOSX/mmseqs/matrices/._PAM140.out
- mmseqs/matrices/nucleotide.out
- __MACOSX/mmseqs/matrices/._nucleotide.out
- mmseqs/matrices/VTML160.out
- __MACOSX/mmseqs/matrices/._VTML160.out
- mmseqs/matrices/PAM180.out
- __MACOSX/mmseqs/matrices/._PAM180.out
- mmseqs/matrices/PAM190.out
- __MACOSX/mmseqs/matrices/._PAM190.out
- mmseqs/matrices/VTML20.out
- __MACOSX/mmseqs/matrices/._VTML20.out
- mmseqs/matrices/PAM150.out
- __MACOSX/mmseqs/matrices/._PAM150.out
- mmseqs/matrices/PAM60.out
- __MACOSX/mmseqs/matrices/._PAM60.out
