# Supplementary material for: GPU-accelerated homology search with MMseqs2
Source: Nat Methods. 2025 Sep 18;22(10):2024–7. doi: 10.1038/s41592-025-02819-8 (PMC12510879; doi:10.1038/s41592-025-02819-8)
Supplement: Supplementary file 4 — Binary for introduced software with execution examples and instructions. [file 41592_2025_2819_MOESM4_ESM.zip › mmseqs/util/bash-completion.sh]

#!/bin/bash
_mmseqs() {
	local cur
	COMPREPLY=()
	cur="${COMP_WORDS[COMP_CWORD]}"

	if [[ ${COMP_CWORD} -eq 1 ]] ; then
		COMPREPLY=( $(LC_COLLATE=C compgen -W "$(mmseqs shellcompletion 2> /dev/null)" -- "${cur}") )
		return 0
	fi

	if [[ ${COMP_CWORD} -gt 1 ]] ; then
		COMPREPLY=( $(LC_COLLATE=C compgen -f -W "$(mmseqs shellcompletion "${COMP_WORDS[1]}" 2> /dev/null)" -- "${cur}") )
		return 0
	fi

}
complete -o plusdirs -F _mmseqs mmseqs
