# Supplementary material for: GPU-accelerated homology search with MMseqs2
Source: Nat Methods. 2025 Sep 18;22(10):2024–7. doi: 10.1038/s41592-025-02819-8 (PMC12510879; doi:10.1038/s41592-025-02819-8)
Supplement: Supplementary file 4 — Binary for introduced software with execution examples and instructions. [file 41592_2025_2819_MOESM4_ESM.zip › mmseqs/matrices/PAM160.out]

# PAM160
# Background (precomputed optional): 0.08625 0.02678 0.06346 0.03951 0.03951 0.09517 0.04313 0.02268 0.10432 0.07943 0.01145 0.00249 0.05627 0.03704 0.02415 0.07011 0.07572 0.08561 0.01067 0.02623 0.00001
# Lambda     (precomputed optional): 0.35111
	A	C	D	E	F	G	H	I	K	L	M	N	P	Q	R	S	T	V	W	Y	X
A	2	-2	0	0	-3	1	-2	-1	-2	-2	-1	0	1	-1	-2	1	1	0	-5	-3	0
C	-2	9	-5	-5	-5	-3	-3	-2	-5	-6	-5	-4	-3	-5	-3	0	-2	-2	-7	0	-3
D	0	-5	4	3	-6	0	0	-3	0	-4	-3	2	-2	1	-2	0	-1	-3	-6	-4	-1
E	0	-5	3	4	-5	0	0	-2	-1	-3	-2	1	-1	2	-2	0	-1	-2	-7	-4	-1
F	-3	-5	-6	-5	7	-4	-2	0	-5	1	0	-3	-4	-5	-4	-3	-3	-2	-1	5	-3
G	1	-3	0	0	-4	4	-3	-3	-2	-4	-3	0	-1	-2	-3	1	-1	-2	-7	-5	-1
H	-2	-3	0	0	-2	-3	6	-3	-1	-2	-3	2	-1	2	1	-1	-2	-2	-3	0	-1
I	-1	-2	-3	-2	0	-3	-3	5	-2	2	2	-2	-2	-2	-2	-2	0	3	-5	-2	-1
K	-2	-5	0	-1	-5	-2	-1	-2	4	-3	0	1	-2	0	3	-1	0	-3	-4	-4	-1
L	-2	-6	-4	-3	1	-4	-2	2	-3	5	3	-3	-3	-2	-3	-3	-2	1	-2	-2	-2
M	-1	-5	-3	-2	0	-3	-3	2	0	3	7	-2	-2	-1	-1	-2	-1	1	-4	-3	-1
N	0	-4	2	1	-3	0	2	-2	1	-3	-2	3	-1	0	-1	1	0	-2	-4	-2	0
P	1	-3	-2	-1	-4	-1	-1	-2	-2	-3	-2	-1	5	0	-1	1	0	-2	-5	-5	-1
Q	-1	-5	1	2	-5	-2	2	-2	0	-2	-1	0	0	5	1	-1	-1	-2	-5	-4	-1
R	-2	-3	-2	-2	-4	-3	1	-2	3	-3	-1	-1	-1	1	6	-1	-1	-3	1	-4	-1
S	1	0	0	0	-3	1	-1	-2	-1	-3	-2	1	1	-1	-1	2	1	-1	-2	-3	0
T	1	-2	-1	-1	-3	-1	-2	0	0	-2	-1	0	0	-1	-1	1	3	0	-5	-3	0
V	0	-2	-3	-2	-2	-2	-2	3	-3	1	1	-2	-2	-2	-3	-1	0	4	-6	-3	-1
W	-5	-7	-6	-7	-1	-7	-3	-5	-4	-2	-4	-4	-5	-5	1	-2	-5	-6	12	-1	-4
Y	-3	0	-4	-4	5	-5	0	-2	-4	-2	-3	-2	-5	-4	-4	-3	-3	-3	-1	8	-3
X	0	-3	-1	-1	-3	-1	-1	-1	-1	-2	-1	0	-1	-1	-1	0	0	-1	-4	-3	-1
