# Supplementary material for: GPU-accelerated homology search with MMseqs2
Source: Nat Methods. 2025 Sep 18;22(10):2024–7. doi: 10.1038/s41592-025-02819-8 (PMC12510879; doi:10.1038/s41592-025-02819-8)
Supplement: Supplementary file 4 — Binary for introduced software with execution examples and instructions. [file 41592_2025_2819_MOESM4_ESM.zip › mmseqs/matrices/PAM50.out]

# PAM50
# Background (precomputed optional): 0.09840 0.03831 0.04745 0.04700 0.03230 0.09266 0.02808 0.03292 0.08842 0.09667 0.01591 0.03736 0.04235 0.03443 0.04098 0.05936 0.07078 0.05319 0.00961 0.03380 0.00001
# Lambda     (precomputed optional): 0.34899
	A	C	D	E	F	G	H	I	K	L	M	N	P	Q	R	S	T	V	W	Y	X
A	5	-5	-2	-1	-7	-1	-5	-3	-5	-5	-4	-2	0	-3	-5	0	0	-1	-11	-6	-2
C	-5	9	-11	-11	-10	-7	-6	-5	-11	-12	-11	-8	-6	-11	-6	-2	-6	-5	-13	-3	-7
D	-2	-11	7	3	-12	-2	-2	-6	-3	-10	-8	2	-6	-1	-7	-2	-3	-6	-12	-9	-4
E	-1	-11	3	7	-11	-3	-3	-4	-3	-7	-5	-1	-4	2	-7	-3	-4	-5	-13	-7	-3
F	-7	-10	-12	-11	9	-8	-5	-1	-11	-1	-3	-7	-8	-10	-8	-5	-7	-6	-3	3	-6
G	-1	-7	-2	-3	-8	6	-7	-8	-6	-9	-7	-2	-4	-5	-7	-1	-4	-4	-12	-11	-4
H	-5	-6	-2	-3	-5	-7	9	-7	-4	-5	-8	1	-3	2	0	-4	-5	-5	-6	-2	-4
I	-3	-5	-6	-4	-1	-8	-7	8	-5	0	0	-4	-7	-6	-4	-5	-1	3	-11	-5	-3
K	-5	-11	-3	-3	-11	-6	-4	-5	6	-6	-1	0	-5	-2	1	-3	-2	-7	-9	-8	-4
L	-5	-12	-10	-7	-1	-9	-5	0	-6	6	2	-6	-6	-4	-7	-7	-5	-1	-5	-5	-5
M	-4	-11	-8	-5	-3	-7	-8	0	-1	2	10	-6	-6	-3	-3	-4	-3	0	-10	-8	-4
N	-2	-8	2	-1	-7	-2	1	-4	0	-6	-6	7	-4	-2	-4	1	-1	-6	-7	-3	-2
P	0	-6	-6	-4	-8	-4	-3	-7	-5	-6	-6	-4	8	-2	-3	-1	-3	-4	-11	-11	-4
Q	-3	-11	-1	2	-10	-5	2	-6	-2	-4	-3	-2	-2	8	0	-4	-4	-5	-10	-9	-3
R	-5	-6	-7	-7	-8	-7	0	-4	1	-7	-3	-4	-3	0	8	-2	-5	-6	-1	-8	-4
S	0	-2	-2	-3	-5	-1	-4	-5	-3	-7	-4	1	-1	-4	-2	6	1	-4	-4	-5	-2
T	0	-6	-3	-4	-7	-4	-5	-1	-2	-5	-3	-1	-3	-4	-5	1	6	-2	-10	-5	-2
V	-1	-5	-6	-5	-6	-4	-5	3	-7	-1	0	-6	-4	-5	-6	-4	-2	7	-12	-6	-3
W	-11	-13	-12	-13	-3	-12	-6	-11	-9	-5	-10	-7	-11	-10	-1	-4	-10	-12	13	-4	-9
Y	-6	-3	-9	-7	3	-11	-2	-5	-8	-5	-8	-3	-11	-9	-8	-5	-5	-6	-4	9	-6
X	-2	-7	-4	-3	-6	-4	-4	-3	-4	-5	-4	-2	-4	-3	-4	-2	-2	-3	-9	-6	-4
