# Supplementary material for: GPU-accelerated homology search with MMseqs2
Source: Nat Methods. 2025 Sep 18;22(10):2024–7. doi: 10.1038/s41592-025-02819-8 (PMC12510879; doi:10.1038/s41592-025-02819-8)
Supplement: Supplementary file 4 — Binary for introduced software with execution examples and instructions. [file 41592_2025_2819_MOESM4_ESM.zip › mmseqs/matrices/PAM90.out]

# PAM90
# Background (precomputed optional): 0.09013 0.03325 0.04419 0.03474 0.03828 0.10537 0.02771 0.04824 0.09570 0.07713 0.01549 0.03356 0.04602 0.05609 0.03959 0.06940 0.05530 0.05461 0.00847 0.02671 0.00001
# Lambda     (precomputed optional): 0.35176
	A	C	D	E	F	G	H	I	K	L	M	N	P	Q	R	S	T	V	W	Y	X
A	4	-3	-1	0	-5	0	-4	-2	-3	-3	-2	-1	0	-2	-4	1	1	0	-8	-5	-1
C	-3	9	-8	-8	-7	-5	-5	-3	-8	-9	-8	-6	-5	-8	-5	-1	-4	-3	-10	-1	-5
D	-1	-8	6	4	-8	-1	-1	-4	-2	-7	-5	3	-4	0	-5	-1	-2	-4	-9	-6	-2
E	0	-8	4	6	-8	-1	-1	-3	-2	-5	-4	0	-2	2	-4	-2	-2	-3	-10	-6	-2
F	-5	-7	-8	-8	8	-6	-3	0	-8	0	-1	-5	-6	-7	-6	-4	-5	-4	-2	4	-4
G	0	-5	-1	-1	-6	5	-5	-5	-4	-6	-5	-1	-3	-3	-5	0	-2	-3	-9	-8	-2
H	-4	-5	-1	-1	-3	-5	8	-5	-2	-3	-5	2	-2	2	1	-3	-3	-4	-4	-1	-2
I	-2	-3	-4	-3	0	-5	-5	6	-3	1	1	-3	-4	-4	-3	-3	0	3	-8	-3	-2
K	-3	-8	-2	-2	-8	-4	-2	-3	5	-5	0	1	-3	-1	2	-1	-1	-5	-6	-6	-2
L	-3	-9	-7	-5	0	-6	-3	1	-5	6	2	-4	-4	-3	-5	-5	-3	0	-3	-3	-3
M	-2	-8	-5	-4	-1	-5	-5	1	0	2	9	-4	-4	-2	-2	-3	-2	1	-7	-6	-2
N	-1	-6	3	0	-5	-1	2	-3	1	-4	-4	5	-2	-1	-2	1	0	-4	-5	-2	-1
P	0	-5	-4	-2	-6	-3	-2	-4	-3	-4	-4	-2	7	-1	-1	0	-1	-3	-8	-8	-2
Q	-2	-8	0	2	-7	-3	2	-4	-1	-3	-2	-1	-1	6	0	-2	-3	-4	-7	-6	-2
R	-4	-5	-5	-4	-6	-5	1	-3	2	-5	-2	-2	-1	0	7	-1	-3	-4	0	-6	-2
S	1	-1	-1	-2	-4	0	-3	-3	-1	-5	-3	1	0	-2	-1	4	2	-3	-3	-4	-1
T	1	-4	-2	-2	-5	-2	-3	0	-1	-3	-2	0	-1	-3	-3	2	5	-1	-7	-4	-1
V	0	-3	-4	-3	-4	-3	-4	3	-5	0	1	-4	-3	-4	-4	-3	-1	6	-9	-4	-2
W	-8	-10	-9	-10	-2	-9	-4	-8	-6	-3	-7	-5	-8	-7	0	-3	-7	-9	13	-2	-6
Y	-5	-1	-6	-6	4	-8	-1	-3	-6	-3	-6	-2	-8	-6	-6	-4	-4	-4	-2	9	-4
X	-1	-5	-2	-2	-4	-2	-2	-2	-2	-3	-2	-1	-2	-2	-2	-1	-1	-2	-6	-4	-2
