# Supplementary material for: GPU-accelerated homology search with MMseqs2
Source: Nat Methods. 2025 Sep 18;22(10):2024–7. doi: 10.1038/s41592-025-02819-8 (PMC12510879; doi:10.1038/s41592-025-02819-8)
Supplement: Supplementary file 4 — Binary for introduced software with execution examples and instructions. [file 41592_2025_2819_MOESM4_ESM.zip › mmseqs/matrices/VTML10.out]

#
#  VTML_10
#
# This matrix was produced from: vtml_10qij.mat using vtml_P.mat background frequencies
#
# VTML_10 substitution matrix, Units = bits/2.0
# Expected score = -3.896435 bits; Entropy = 3.467957 bits
# Target fraction identity = 0.9105
# Lowest Score = -20, Highest Score= 12
#
# Background (precomputed optional): 0.0804 0.0146 0.058 0.0569 0.0412 0.0846 0.0283 0.0551 0.0562 0.0815 0.0274 0.0397 0.0419 0.0392 0.0578 0.0557 0.0565 0.0795 0.0151 0.029 0.00001
# Lambda     (precomputed optional): 0.34657
	A	C	D	E	F	G	H	I	K	L	M	N	P	Q	R	S	T	V	W	Y	X
A	7	-5	-8	-7	-10	-6	-9	-9	-8	-9	-7	-8	-6	-7	-8	-4	-5	-5	-11	-10	0
C	-5	12	-18	-18	-17	-9	-8	-7	-17	-16	-6	-10	-11	-17	-9	-5	-7	-5	-19	-6	0
D	-8	-18	8	-3	-20	-8	-6	-15	-7	-19	-11	-3	-8	-6	-16	-7	-8	-11	-12	-17	0
E	-7	-18	-3	8	-18	-8	-8	-12	-4	-10	-10	-7	-8	-3	-14	-6	-7	-9	-20	-9	0
F	-10	-17	-20	-18	9	-13	-7	-7	-18	-5	-4	-12	-11	-10	-12	-9	-10	-8	-5	-1	0
G	-6	-9	-8	-8	-13	7	-9	-19	-9	-13	-12	-7	-10	-10	-9	-6	-10	-12	-11	-12	0
H	-9	-8	-6	-8	-7	-9	10	-11	-7	-9	-16	-4	-8	-3	-5	-6	-7	-10	-8	-3	0
I	-9	-7	-15	-12	-7	-19	-11	8	-11	-3	-3	-11	-13	-12	-10	-11	-7	-1	-8	-10	0
K	-8	-17	-7	-4	-18	-9	-7	-11	8	-10	-7	-5	-8	-4	-2	-7	-6	-10	-10	-10	0
L	-9	-16	-19	-10	-5	-13	-9	-3	-10	7	-2	-11	-9	-8	-10	-10	-9	-5	-8	-8	0
M	-7	-6	-11	-10	-4	-12	-16	-3	-7	-2	10	-9	-12	-6	-8	-10	-6	-5	-16	-15	0
N	-8	-10	-3	-7	-12	-7	-4	-11	-5	-11	-9	9	-10	-5	-7	-4	-5	-11	-12	-8	0
P	-6	-11	-8	-8	-11	-10	-8	-13	-8	-9	-12	-10	9	-7	-9	-6	-8	-9	-11	-19	0
Q	-7	-17	-6	-3	-10	-10	-3	-12	-4	-8	-6	-5	-7	9	-4	-6	-7	-9	-19	-16	0
R	-8	-9	-16	-14	-12	-9	-5	-10	-2	-10	-8	-7	-9	-4	8	-8	-8	-11	-10	-9	0
S	-4	-5	-7	-6	-9	-6	-6	-11	-7	-10	-10	-4	-6	-6	-8	8	-3	-10	-10	-8	0
T	-5	-7	-8	-7	-10	-10	-7	-7	-6	-9	-6	-5	-8	-7	-8	-3	8	-6	-19	-10	0
V	-5	-5	-11	-9	-8	-12	-10	-1	-10	-5	-5	-11	-9	-9	-11	-10	-6	7	-17	-10	0
W	-11	-19	-12	-20	-5	-11	-8	-8	-10	-8	-16	-12	-11	-19	-10	-10	-19	-17	12	-4	0
Y	-10	-6	-17	-9	-1	-12	-3	-10	-10	-8	-15	-8	-19	-16	-9	-8	-10	-10	-4	10	0
X	0	0	0	0	0	0	0	0	0	0	0	0	0	0	0	0	0	0	0	0	1
