# Supplementary material for: GPU-accelerated homology search with MMseqs2
Source: Nat Methods. 2025 Sep 18;22(10):2024–7. doi: 10.1038/s41592-025-02819-8 (PMC12510879; doi:10.1038/s41592-025-02819-8)
Supplement: Supplementary file 4 — Binary for introduced software with execution examples and instructions. [file 41592_2025_2819_MOESM4_ESM.zip › mmseqs/matrices/blosum35.out]

# BLOSUM35 in 1/2 Bit
# Background (precomputed optional): 0.07675 0.02859 0.05467 0.06102 0.04403 0.07880 0.02765 0.05617 0.06265 0.08708 0.02235 0.04351 0.04844 0.03517 0.05089 0.06122 0.04947 0.06349 0.01196 0.03608 0.00001
# Lambda     (precomputed optional): 0.34658
   A       C       D       E       F       G       H       I       K       L       M       N       P       Q       R       S       T       V       W       Y       X
A  2.2600 -0.8033 -0.4171 -0.4171 -1.0258  0.1947 -0.8971 -0.4419 -0.2117 -0.8324 -0.0320 -0.3282 -0.8139 -0.0999 -0.4635  0.4745  0.1227  0.1557 -0.9101 -0.6432 -1.0000
C -0.8033  7.4435 -1.5089 -0.4135 -1.8442 -1.6504 -1.9401 -1.8334 -0.9373 -1.0365 -1.7596 -0.7106 -2.1475 -1.7463 -1.4076 -1.3954 -0.4751 -1.2307 -2.2502 -2.4418 -1.0000
D -0.4171 -1.5089  4.1172  0.8156 -1.6196 -0.7636 -0.2474 -1.5842 -0.2885 -1.1103 -1.6068  0.7456 -0.5880 -0.3847 -0.5387 -0.3629 -0.6995 -1.1288 -1.3894 -1.2032 -1.0000
E -0.4171 -0.4135  0.8156  2.9487 -1.3978 -1.1309 -0.4085 -1.4352  0.6591 -0.6461 -0.9676 -0.4750 -0.1536  1.1784 -0.4641 -0.1520 -0.4217 -0.9873 -0.2752 -0.7309 -1.0000
F -1.0258 -1.8442 -1.6196 -1.3978  4.2290 -1.5036 -1.4166  0.3461 -0.5909  0.8409 -0.2354 -0.7333 -2.1588 -1.8473 -0.5832 -0.6429 -0.5852  0.2994  0.4838  1.7284 -1.0000
G  0.1947 -1.6504 -0.7636 -1.1309 -1.5036  3.7070 -0.9769 -1.4483 -0.4619 -1.4895 -0.6533  0.4756 -0.7797 -0.7884 -1.0880  0.4429 -1.0238 -1.5338 -0.4469 -0.8148 -1.0000
H -0.8971 -1.9401 -0.2474 -0.4085 -1.4166 -0.9769  6.1794 -1.3003 -1.0406 -0.8560  0.6122  0.4919 -0.5429 -0.2770 -0.4658 -0.3157 -0.7528 -1.7961 -1.7823 -0.0720 -1.0000
I -0.4419 -1.8334 -1.5842 -1.4352  0.3461 -1.4483 -1.3003  2.6707 -0.9360  1.1311  0.6104 -0.4005 -0.7060 -1.1989 -1.2855 -0.7637 -0.2548  1.8645 -0.5938  0.0779 -1.0000
K -0.2117 -0.9373 -0.2885  0.6591 -0.5909 -0.4619 -1.0406 -0.9360  2.4034 -1.0123 -0.0378  0.0111 -0.1438  0.1391  0.9071 -0.0981 -0.0365 -0.9158 -0.1427 -0.5815 -1.0000
L -0.8324 -1.0365 -1.1103 -0.6461  0.8409 -1.4895 -0.8560  1.1311 -1.0123  2.4286  1.2985 -1.2257 -1.4985 -0.9435 -0.9188 -0.9288 -0.1523  0.8144 -0.0980  0.2231 -1.0000
M -0.0320 -1.7596 -1.6068 -0.9676 -0.2354 -0.6533  0.6122  0.6104 -0.0378  1.2985  2.9337 -0.4007 -1.6175 -0.4238 -0.0359 -0.6186 -0.1689  0.3499  0.3551  0.2237 -1.0000
N -0.3282 -0.7106  0.7456 -0.4750 -0.7333  0.4756  0.4919 -0.4005  0.0111 -1.2257 -0.4007  3.3575 -0.9143  0.2778 -0.4716 -0.0804 -0.0381 -1.2404 -1.2192 -1.1124 -1.0000
P -0.8139 -2.1475 -0.5880 -0.1536 -2.1588 -0.7797 -0.5429 -0.7060 -0.1438 -1.4985 -1.6175 -0.9143  5.1797 -0.1587 -1.0914 -0.9813 -0.0126 -1.2769 -1.8869 -1.3337 -1.0000
Q -0.0999 -1.7463 -0.3847  1.1784 -1.8473 -0.7884 -0.2770 -1.1989  0.1391 -0.9435 -0.4238  0.2778 -0.1587  3.4685  0.9433  0.2392 -0.2306 -1.3661 -0.6483 -0.1055 -1.0000
R -0.4635 -1.4076 -0.5387 -0.4641 -0.5832 -1.0880 -0.4658 -1.2855  0.9071 -0.9188 -0.0359 -0.4716 -1.0914  0.9433  3.8204 -0.3157 -0.8545 -0.5485 -0.1150 -0.2390 -1.0000
S  0.4745 -1.3954 -0.3629 -0.1520 -0.6429  0.4429 -0.3157 -0.7637 -0.0981 -0.9288 -0.6186 -0.0804 -0.9813  0.2392 -0.3157  2.2384  0.8760 -0.5645 -1.1492 -0.7079 -1.0000
T  0.1227 -0.4751 -0.6995 -0.4217 -0.5852 -1.0238 -0.7528 -0.2548 -0.0365 -0.1523 -0.1689 -0.0381 -0.0126 -0.2306 -0.8545  0.8760  2.4621  0.4494 -0.7688 -0.8731 -1.0000
V  0.1557 -1.2307 -1.1288 -0.9873  0.2994 -1.5338 -1.7961  1.8645 -0.9158  0.8144  0.3499 -1.2404 -1.2769 -1.3661 -0.5485 -0.5645  0.4494  2.3299 -1.1898 -0.1140 -1.0000
W -0.9101 -2.2502 -1.3894 -0.2752  0.4838 -0.4469 -1.7823 -0.5938 -0.1427 -0.0980  0.3551 -1.2192 -1.8869 -0.6483 -0.1150 -1.1492 -0.7688 -1.1898  7.8085  1.5400 -1.0000
Y -0.6432 -2.4418 -1.2032 -0.7309  1.7284 -0.8148 -0.0720  0.0779 -0.5815  0.2231  0.2237 -1.1124 -1.3337 -0.1055 -0.2390 -0.7079 -0.8731 -0.1140  1.5400  3.9632 -1.0000
X -1.0000 -1.0000 -1.0000 -1.0000 -1.0000 -1.0000 -1.0000 -1.0000 -1.0000 -1.0000 -1.0000 -1.0000 -1.0000 -1.0000 -1.0000 -1.0000 -1.0000 -1.0000 -1.0000 -1.0000 -1.0000
