# Supplementary material for: GPU-accelerated homology search with MMseqs2
Source: Nat Methods. 2025 Sep 18;22(10):2024–7. doi: 10.1038/s41592-025-02819-8 (PMC12510879; doi:10.1038/s41592-025-02819-8)
Supplement: Supplementary file 4 — Binary for introduced software with execution examples and instructions. [file 41592_2025_2819_MOESM4_ESM.zip › mmseqs/matrices/blosum30.out]

# BLOSUM30 in 1/2 Bit
# Background (precomputed optional): 0.07484 0.02580 0.05398 0.06229 0.04472 0.07331 0.02855 0.05678 0.06049 0.09230 0.02177 0.04276 0.04327 0.03627 0.05858 0.06483 0.04742 0.06490 0.01264 0.03448 0.00001
# Lambda     (precomputed optional): 0.34657
   A       C       D       E       F       G       H       I       K       L       M       N       P       Q       R       S       T       V       W       Y       X
A  1.5675 -1.0136  0.1920 -0.1870 -0.6023 -0.1721 -0.7992 -0.1637 -0.0888 -0.5876  0.2152 -0.1114 -0.3952  0.3636 -0.3792  0.3881  0.3304  0.3874 -1.8151 -1.6953 -1.0000
C -1.0136  6.8039 -1.0074  0.2619 -1.0289 -1.5349 -2.0110 -0.6765 -1.2588 -0.1094 -0.9709 -0.4175 -1.3558 -0.8750 -0.8764 -0.7459 -0.8655 -0.9287 -0.6150 -2.4342 -1.0000
D  0.1920 -1.0074  3.4130  0.2871 -2.1644 -0.3450 -0.9918 -1.5771 -0.0649 -0.4316 -1.0933  0.4547 -0.3173 -0.2099 -0.5473 -0.0479 -0.2393 -0.7611 -1.6575 -0.5373 -1.0000
E -0.1870  0.2619  0.2871  2.5455 -1.5620 -0.7915  0.0237 -1.2928  0.9794 -0.3538 -0.3045 -0.2528  0.2937  0.6499 -0.4784 -0.1813 -0.7393 -1.2317 -0.3243 -0.9173 -1.0000
F -0.6023 -1.0289 -2.1644 -1.5620  3.8919 -1.1800 -1.3314  0.1602 -0.4732  0.8177 -0.6710 -0.3934 -1.7264 -1.3909 -0.3357 -0.2586 -0.8897  0.2820  0.5227  1.2302 -1.0000
G -0.1721 -1.5349 -0.3450 -0.7915 -1.1800  3.3761 -1.0116 -0.4467 -0.3887 -0.8311 -0.6920  0.0932 -0.2086 -0.8044 -0.8450  0.1797 -0.6206 -1.0162  0.4748 -1.3151 -1.0000
H -0.7992 -2.0110 -0.9918  0.0237 -1.3314 -1.0116  5.7747 -0.8845 -0.8635 -0.5474  0.8449 -0.2940  0.3651 -0.0657 -0.5214 -0.3087 -0.9707 -1.3172 -1.9312 -0.0159 -1.0000
I -0.1637 -0.6765 -1.5771 -1.2928  0.1602 -0.4467 -0.8845  2.3181 -0.7596  0.6795  0.3188 -0.0889 -1.1353 -0.6781 -1.2213 -0.3175 -0.0443  1.5364 -1.3284 -0.2742 -1.0000
K -0.0888 -1.2588 -0.0649  0.9794 -0.4732 -0.3887 -0.8635 -0.7596  1.5855 -0.6622  0.7916  0.1354  0.2651 -0.0629  0.5538  0.1963 -0.3792 -0.8061 -0.7487 -0.5673 -1.0000
L -0.5876 -0.1094 -0.4316 -0.3538  0.8177 -0.8311 -0.5474  0.6795 -0.6622  1.4150  0.8867 -0.6167 -1.1109 -0.6523 -0.9589 -0.6942  0.1261  0.5931 -0.6282  1.0132 -1.0000
M  0.2152 -0.9709 -1.0933 -0.3045 -0.6710 -0.6920  0.8449  0.3188  0.7916  0.8867  2.5659 -0.1227 -1.5819 -0.3868 -0.1152 -0.9794 -0.1555  0.1952 -1.1172 -0.2224 -1.0000
N -0.1114 -0.4175  0.4547 -0.2528 -0.3934  0.0932 -0.2940 -0.0889  0.1354 -0.6167 -0.1227  3.2020 -1.2042 -0.2506 -0.8482  0.0550  0.4289 -0.6823 -2.7195 -1.7768 -1.0000
P -0.3952 -1.3558 -0.3173  0.2937 -1.7264 -0.2086  0.3651 -1.1353  0.2651 -1.1109 -1.5819 -1.2042  4.5480 -0.0767 -0.5311 -0.4799 -0.0932 -1.4100 -1.2318 -0.8480 -1.0000
Q  0.3636 -0.8750 -0.2099  0.6499 -1.3909 -0.8044 -0.0657 -0.6781 -0.0629 -0.6523 -0.3868 -0.2506 -0.0767  3.1379  1.1245 -0.3439 -0.1693 -1.2230 -0.5232 -0.4653 -1.0000
R -0.3792 -0.8764 -0.5473 -0.4784 -0.3357 -0.8450 -0.5214 -1.2213  0.5538 -0.9589 -0.1152 -0.8482 -0.5311  1.1245  3.3321 -0.2136 -1.0634 -0.5851 -0.1964  0.1902 -1.0000
S  0.3881 -0.7459 -0.0479 -0.1813 -0.2586  0.1797 -0.3087 -0.3175  0.1963 -0.6942 -0.9794  0.0550 -0.4799 -0.3439 -0.2136  1.6733  0.8001 -0.4424 -1.3003 -0.8465 -1.0000
T  0.3304 -0.8655 -0.2393 -0.7393 -0.8897 -0.6206 -0.9707 -0.0443 -0.3792  0.1261 -0.1555  0.4289 -0.0932 -0.1693 -1.0634  0.8001  2.0679  0.4317 -1.8189 -0.4312 -1.0000
V  0.3874 -0.9287 -0.7611 -1.2317  0.2820 -1.0162 -1.3172  1.5364 -0.8061  0.5931  0.1952 -0.6823 -1.4100 -1.2230 -0.5851 -0.4424  0.4317  1.9494 -1.1603  0.2016 -1.0000
W -1.8151 -0.6150 -1.6575 -0.3243  0.5227  0.4748 -1.9312 -1.3284 -0.7487 -0.6282 -1.1172 -2.7195 -1.2318 -0.5232 -0.1964 -1.3003 -1.8189 -1.1603  8.1943  2.0809 -1.0000
Y -1.6953 -2.4342 -0.5373 -0.9173  1.2302 -1.3151 -0.0159 -0.2742 -0.5673  1.0132 -0.2224 -1.7768 -0.8480 -0.4653  0.1902 -0.8465 -0.4312  0.2016  2.0809  3.7760 -1.0000
X -1.0000 -1.0000 -1.0000 -1.0000 -1.0000 -1.0000 -1.0000 -1.0000 -1.0000 -1.0000 -1.0000 -1.0000 -1.0000 -1.0000 -1.0000 -1.0000 -1.0000 -1.0000 -1.0000 -1.0000 -1.0000
