# Supplementary material for: GPU-accelerated homology search with MMseqs2
Source: Nat Methods. 2025 Sep 18;22(10):2024–7. doi: 10.1038/s41592-025-02819-8 (PMC12510879; doi:10.1038/s41592-025-02819-8)
Supplement: Supplementary file 4 — Binary for introduced software with execution examples and instructions. [file 41592_2025_2819_MOESM4_ESM.zip › mmseqs/matrices/PAM80.out]

# PAM80
# Background (precomputed optional): 0.09999 0.03564 0.03519 0.05417 0.03993 0.07534 0.03150 0.03550 0.07178 0.08343 0.01793 0.04985 0.05074 0.03864 0.04750 0.07369 0.06212 0.05961 0.00896 0.02848 0.00001
# Lambda     (precomputed optional): 0.34682
	A	C	D	E	F	G	H	I	K	L	M	N	P	Q	R	S	T	V	W	Y	X
A	4	-4	-1	-1	-5	0	-4	-2	-4	-4	-3	-1	0	-2	-4	1	1	0	-8	-5	-1
C	-4	9	-9	-9	-8	-6	-5	-4	-9	-9	-8	-6	-5	-9	-5	-1	-4	-3	-10	-2	-5
D	-1	-9	6	4	-9	-1	-1	-4	-2	-7	-6	3	-4	0	-5	-1	-2	-5	-10	-7	-3
E	-1	-9	4	6	-9	-2	-2	-3	-2	-6	-4	0	-3	2	-4	-2	-3	-4	-11	-6	-2
F	-5	-8	-9	-9	8	-6	-3	0	-9	0	-2	-5	-7	-8	-6	-4	-5	-4	-2	4	-5
G	0	-6	-1	-2	-6	6	-5	-6	-4	-7	-5	-1	-3	-4	-6	0	-2	-3	-10	-8	-3
H	-4	-5	-1	-2	-3	-5	8	-5	-3	-4	-5	2	-2	2	0	-3	-4	-4	-4	-1	-2
I	-2	-4	-4	-3	0	-6	-5	7	-4	1	1	-3	-5	-4	-3	-4	-1	3	-8	-3	-2
K	-4	-9	-2	-2	-9	-4	-3	-4	6	-5	0	0	-4	-1	2	-2	-1	-5	-7	-6	-3
L	-4	-9	-7	-6	0	-7	-4	1	-5	6	2	-5	-4	-3	-5	-5	-4	0	-3	-4	-3
M	-3	-8	-6	-4	-2	-5	-5	1	0	2	9	-4	-5	-2	-2	-3	-2	1	-7	-6	-2
N	-1	-6	3	0	-5	-1	2	-3	0	-5	-4	5	-3	-1	-2	1	0	-4	-5	-3	-1
P	0	-5	-4	-3	-7	-3	-2	-5	-4	-4	-5	-3	7	-1	-2	0	-2	-3	-9	-8	-2
Q	-2	-9	0	2	-8	-4	2	-4	-1	-3	-2	-1	-1	7	0	-3	-3	-4	-8	-7	-2
R	-4	-5	-5	-4	-6	-6	0	-3	2	-5	-2	-2	-2	0	7	-1	-3	-5	0	-7	-3
S	1	-1	-1	-2	-4	0	-3	-4	-2	-5	-3	1	0	-3	-1	4	2	-3	-3	-4	-1
T	1	-4	-2	-3	-5	-2	-4	-1	-1	-4	-2	0	-2	-3	-3	2	5	-1	-8	-4	-1
V	0	-3	-5	-4	-4	-3	-4	3	-5	0	1	-4	-3	-4	-5	-3	-1	6	-10	-5	-2
W	-8	-10	-10	-11	-2	-10	-4	-8	-7	-3	-7	-5	-9	-8	0	-3	-8	-10	13	-2	-7
Y	-5	-2	-7	-6	4	-8	-1	-3	-6	-4	-6	-3	-8	-7	-7	-4	-4	-5	-2	9	-4
X	-1	-5	-3	-2	-5	-3	-2	-2	-3	-3	-2	-1	-2	-2	-3	-1	-1	-2	-7	-4	-3
