# Supplementary material for: GPU-accelerated homology search with MMseqs2
Source: Nat Methods. 2025 Sep 18;22(10):2024–7. doi: 10.1038/s41592-025-02819-8 (PMC12510879; doi:10.1038/s41592-025-02819-8)
Supplement: Supplementary file 4 — Binary for introduced software with execution examples and instructions. [file 41592_2025_2819_MOESM4_ESM.zip › mmseqs/matrices/PAM40.out]

# PAM40
# Background (precomputed optional): 0.07681 0.03991 0.05302 0.05129 0.03709 0.09747 0.03162 0.04127 0.09232 0.07298 0.01387 0.04179 0.04715 0.03812 0.04357 0.06855 0.05319 0.06399 0.01006 0.02589 0.00001
# Lambda     (precomputed optional): 0.34607
	A	C	D	E	F	G	H	I	K	L	M	N	P	Q	R	S	T	V	W	Y	X
A	6	-6	-3	-2	-7	-1	-6	-4	-6	-5	-4	-3	-1	-3	-6	0	0	-2	-12	-7	-3
C	-6	9	-12	-12	-11	-8	-7	-5	-12	-13	-12	-9	-7	-12	-7	-2	-7	-5	-14	-3	-8
D	-3	-12	7	3	-13	-3	-3	-6	-4	-11	-9	2	-7	-2	-9	-3	-4	-7	-13	-10	-5
E	-2	-12	3	7	-12	-3	-4	-5	-4	-8	-6	-1	-5	2	-8	-4	-5	-6	-15	-8	-4
F	-7	-11	-13	-12	9	-8	-5	-2	-12	-2	-3	-8	-9	-11	-8	-6	-8	-7	-4	2	-7
G	-1	-8	-3	-3	-8	6	-8	-9	-6	-9	-7	-2	-5	-6	-8	-1	-5	-5	-13	-12	-4
H	-6	-7	-3	-4	-5	-8	9	-8	-5	-5	-9	1	-3	1	-1	-5	-6	-6	-6	-3	-4
I	-4	-5	-6	-5	-2	-9	-8	8	-5	-1	0	-4	-7	-7	-5	-6	-2	2	-12	-5	-4
K	-6	-12	-4	-4	-12	-6	-5	-5	6	-7	-1	0	-6	-2	1	-3	-2	-8	-10	-8	-4
L	-5	-13	-11	-8	-2	-9	-5	-1	-7	7	1	-6	-6	-4	-8	-7	-6	-2	-5	-6	-5
M	-4	-12	-9	-6	-3	-7	-9	0	-1	1	11	-7	-7	-3	-3	-5	-3	-1	-11	-10	-4
N	-3	-9	2	-1	-8	-2	1	-4	0	-6	-7	7	-5	-3	-5	0	-1	-7	-7	-4	-3
P	-1	-7	-7	-5	-9	-5	-3	-7	-6	-6	-7	-5	8	-2	-3	-1	-3	-5	-12	-12	-4
Q	-3	-12	-2	2	-11	-6	1	-7	-2	-4	-3	-3	-2	8	-1	-4	-5	-6	-11	-10	-4
R	-6	-7	-9	-8	-8	-8	-1	-5	1	-8	-3	-5	-3	-1	8	-2	-5	-7	-1	-9	-5
S	0	-2	-3	-4	-6	-1	-5	-6	-3	-7	-5	0	-1	-4	-2	6	1	-5	-4	-6	-2
T	0	-7	-4	-5	-8	-5	-6	-2	-2	-6	-3	-1	-3	-5	-5	1	7	-2	-11	-6	-3
V	-2	-5	-7	-6	-7	-5	-6	2	-8	-2	-1	-7	-5	-6	-7	-5	-2	7	-14	-6	-4
W	-12	-14	-13	-15	-4	-13	-6	-12	-10	-5	-11	-7	-12	-11	-1	-4	-11	-14	13	-4	-9
Y	-7	-3	-10	-8	2	-12	-3	-5	-8	-6	-10	-4	-12	-10	-9	-6	-6	-6	-4	10	-7
X	-3	-8	-5	-4	-7	-4	-4	-4	-4	-5	-4	-3	-4	-4	-5	-2	-3	-4	-9	-7	-4
