# Supplementary material for: GPU-accelerated homology search with MMseqs2
Source: Nat Methods. 2025 Sep 18;22(10):2024–7. doi: 10.1038/s41592-025-02819-8 (PMC12510879; doi:10.1038/s41592-025-02819-8)
Supplement: Supplementary file 4 — Binary for introduced software with execution examples and instructions. [file 41592_2025_2819_MOESM4_ESM.zip › mmseqs/matrices/PAM170.out]

# PAM170
# Background (precomputed optional): 0.11152 0.03214 0.04835 0.02832 0.04679 0.09725 0.02864 0.03092 0.08752 0.09134 0.00987 0.05342 0.04804 0.05011 0.04017 0.04956 0.04792 0.06299 0.01041 0.02471 0.00001
# Lambda     (precomputed optional): 0.23122
	A	C	D	E	F	G	H	I	K	L	M	N	P	Q	R	S	T	V	W	Y	X
A	3	-3	0	0	-5	1	-3	-1	-2	-3	-2	0	1	-1	-3	2	2	0	-8	-5	-1
C	-3	13	-7	-8	-6	-5	-5	-3	-8	-9	-7	-5	-4	-8	-5	0	-3	-3	-10	0	-4
D	0	-7	6	5	-8	0	0	-4	-1	-6	-4	3	-2	2	-3	0	-1	-4	-9	-6	-1
E	0	-8	5	6	-8	0	0	-3	-1	-5	-3	2	-1	3	-2	-1	-1	-3	-10	-6	-1
F	-5	-6	-8	-8	10	-6	-3	1	-8	1	0	-5	-6	-7	-6	-4	-5	-2	-1	7	-4
G	1	-5	0	0	-6	6	-4	-4	-3	-6	-4	0	-2	-2	-4	1	-1	-2	-9	-7	-2
H	-3	-5	0	0	-3	-4	9	-4	-1	-3	-4	2	-1	4	2	-2	-2	-3	-4	0	-1
I	-1	-3	-4	-3	1	-4	-4	7	-3	2	2	-3	-3	-3	-3	-2	0	5	-7	-2	-1
K	-2	-8	-1	-1	-8	-3	-1	-3	6	-4	1	1	-2	0	4	-1	0	-4	-5	-6	-2
L	-3	-9	-6	-5	1	-6	-3	2	-4	7	4	-4	-4	-2	-4	-4	-3	2	-3	-2	-2
M	-2	-7	-4	-3	0	-4	-4	2	1	4	10	-3	-3	-1	-1	-2	-1	2	-6	-4	-1
N	0	-5	3	2	-5	0	2	-3	1	-4	-3	4	-1	0	-1	1	0	-3	-5	-3	-1
P	1	-4	-2	-1	-6	-2	-1	-3	-2	-4	-3	-1	8	0	-1	1	0	-2	-8	-7	-1
Q	-1	-8	2	3	-7	-2	4	-3	0	-2	-1	0	0	6	1	-1	-2	-3	-7	-6	-1
R	-3	-5	-3	-2	-6	-4	2	-3	4	-4	-1	-1	-1	1	8	-1	-2	-4	2	-6	-2
S	2	0	0	-1	-4	1	-2	-2	-1	-4	-2	1	1	-1	-1	3	2	-2	-3	-4	0
T	2	-3	-1	-1	-5	-1	-2	0	0	-3	-1	0	0	-2	-2	2	5	0	-7	-4	-1
V	0	-3	-4	-3	-2	-2	-3	5	-4	2	2	-3	-2	-3	-4	-2	0	6	-9	-4	-1
W	-8	-10	-9	-10	-1	-9	-4	-7	-5	-3	-6	-5	-8	-7	2	-3	-7	-9	18	-1	-6
Y	-5	0	-6	-6	7	-7	0	-2	-6	-2	-4	-3	-7	-6	-6	-4	-4	-4	-1	12	-4
X	-1	-4	-1	-1	-4	-2	-1	-1	-2	-2	-1	-1	-1	-1	-2	0	-1	-1	-6	-4	-2
