# Supplementary material for: GPU-accelerated homology search with MMseqs2
Source: Nat Methods. 2025 Sep 18;22(10):2024–7. doi: 10.1038/s41592-025-02819-8 (PMC12510879; doi:10.1038/s41592-025-02819-8)
Supplement: Supplementary file 4 — Binary for introduced software with execution examples and instructions. [file 41592_2025_2819_MOESM4_ESM.zip › mmseqs/matrices/VTML120.out]

#
#  VTML_120
#
# This matrix was produced from: vtml_120qij.mat using vtml_P.mat background frequencies
#
# VTML_120 substitution matrix, Units = bits/2.0
# Expected score = -0.712191 bits; Entropy = 0.933608 bits
# Target fraction identity = 0.3740
# Lowest Score = -7, Highest Score= 11
#
# Background (precomputed optional): 0.0799 0.0149 0.0511 0.0641 0.0345 0.0731 0.0286 0.0479 0.0506 0.0746 0.0237 0.0342 0.0468 0.0438 0.0517 0.0739 0.0458 0.0889 0.0139 0.0399 0.00001
# Lambda     (precomputed optional): 0.34657
	A	C	D	E	F	G	H	I	K	L	M	N	P	Q	R	S	T	V	W	Y	X
A	4	0	-1	-1	-3	0	-2	-2	-1	-2	-1	-1	-1	-1	-2	1	0	0	-4	-3	0
C	0	10	-5	-5	-4	-2	-2	-1	-4	-4	-1	-3	-3	-4	-3	0	-1	0	-6	-1	0
D	-1	-5	6	2	-7	-1	-1	-5	-1	-6	-4	2	-2	0	-3	-1	-1	-4	-6	-5	0
E	-1	-5	2	5	-5	-2	-1	-4	1	-4	-3	0	-2	2	-2	-1	-1	-3	-6	-3	0
F	-3	-4	-7	-5	7	-5	-1	0	-5	1	1	-4	-4	-3	-4	-3	-3	-1	1	4	0
G	0	-2	-1	-2	-5	6	-2	-6	-2	-5	-4	-1	-3	-2	-3	-1	-2	-4	-4	-5	0
H	-2	-2	-1	-1	-1	-2	7	-3	-1	-2	-3	1	-2	1	0	-1	-1	-3	-2	2	0
I	-2	-1	-5	-4	0	-6	-3	5	-3	2	2	-4	-4	-3	-4	-3	-1	3	-2	-2	0
K	-1	-4	-1	1	-5	-2	-1	-3	5	-3	-2	0	-1	1	3	-1	-1	-3	-4	-3	0
L	-2	-4	-6	-4	1	-5	-2	2	-3	5	2	-4	-3	-2	-3	-3	-2	1	-2	-1	0
M	-1	-1	-4	-3	1	-4	-3	2	-2	2	7	-3	-4	-1	-2	-3	-1	1	-4	-3	0
N	-1	-3	2	0	-4	-1	1	-4	0	-4	-3	6	-2	0	-1	1	0	-3	-5	-2	0
P	-1	-3	-2	-2	-4	-3	-2	-4	-1	-3	-4	-2	7	-1	-2	0	-1	-3	-4	-5	0
Q	-1	-4	0	2	-3	-2	1	-3	1	-2	-1	0	-1	5	1	-1	-1	-2	-6	-4	0
R	-2	-3	-3	-2	-4	-3	0	-4	3	-3	-2	-1	-2	1	6	-1	-2	-3	-3	-3	0
S	1	0	-1	-1	-3	-1	-1	-3	-1	-3	-3	1	0	-1	-1	4	2	-2	-3	-2	0
T	0	-1	-1	-1	-3	-2	-1	-1	-1	-2	-1	0	-1	-1	-2	2	5	0	-6	-3	0
V	0	0	-4	-3	-1	-4	-3	3	-3	1	1	-3	-3	-2	-3	-2	0	4	-4	-3	0
W	-4	-6	-6	-6	1	-4	-2	-2	-4	-2	-4	-5	-4	-6	-3	-3	-6	-4	11	2	0
Y	-3	-1	-5	-3	4	-5	2	-2	-3	-1	-3	-2	-5	-4	-3	-2	-3	-3	2	7	0
X	0	0	0	0	0	0	0	0	0	0	0	0	0	0	0	0	0	0	0	0	1
