# Supplementary material for: GPU-accelerated homology search with MMseqs2
Source: Nat Methods. 2025 Sep 18;22(10):2024–7. doi: 10.1038/s41592-025-02819-8 (PMC12510879; doi:10.1038/s41592-025-02819-8)
Supplement: Supplementary file 4 — Binary for introduced software with execution examples and instructions. [file 41592_2025_2819_MOESM4_ESM.zip › mmseqs/matrices/blosum40.out]

# BLOSUM40 in 1/2 Bit
# Background (precomputed optional): 0.07723 0.02509 0.05299 0.05957 0.04636 0.07778 0.02619 0.05969 0.06007 0.08917 0.02361 0.04253 0.04607 0.03559 0.04980 0.06117 0.05127 0.06743 0.01341 0.03497 0.00001
# Lambda     (precomputed optional): 0.34657
   A       C       D       E       F       G       H       I       K       L       M       N       P       Q       R       S       T       V       W       Y       X
A  2.6312 -0.7811 -0.7041 -0.3993 -1.3685  0.2688 -1.1026 -0.6496 -0.3739 -0.9204 -0.2604 -0.3740 -0.8484 -0.1424 -0.7916  0.6828  0.0141  0.1203 -1.2891 -0.9677 -1.0000
C -0.7811  7.7717 -1.1804 -1.0990 -1.2364 -1.4173 -2.0336 -1.8091 -1.2614 -1.1538 -1.5593 -1.0410 -2.2570 -2.0233 -1.6445 -0.5475 -0.4663 -1.0304 -2.8737 -2.1814 -1.0000
D -0.7041 -1.1804  4.3212  1.1802 -1.8493 -0.7825 -0.0788 -1.8817 -0.1644 -1.6413 -1.5906  0.8945 -0.7817 -0.4409 -0.6102 -0.1944 -0.3104 -1.4471 -2.3280 -1.4641 -1.0000
E -0.3993 -1.0990  1.1802  3.4717 -1.6811 -1.4118 -0.0817 -1.9279  0.6619 -1.0996 -1.0754 -0.2684 -0.1067  1.1456 -0.3372 -0.1699 -0.5598 -1.3746 -1.2157 -1.0783 -1.0000
F -1.3685 -1.2364 -1.8493 -1.6811  4.5843 -1.5955 -0.9515  0.3625 -1.3019  0.8456  0.1014 -1.3133 -2.1112 -2.0026 -1.1373 -1.2079 -0.6581 -0.0140  0.5909  1.9484 -1.0000
G  0.2688 -1.4173 -0.7825 -1.4118 -1.5955  4.2087 -1.1859 -1.9029 -0.8248 -2.0320 -1.0744  0.1851 -0.6798 -0.9615 -1.5138  0.2487 -0.9501 -1.7835 -0.9122 -1.3758 -1.0000
H -1.1026 -2.0336 -0.0788 -0.0817 -0.9515 -1.1859  6.2618 -1.7089 -0.5103 -0.8530  0.3044  0.5204 -1.0793  0.1337 -0.2355 -0.6284 -1.0882 -2.1480 -2.3586  0.8562 -1.0000
I -0.6496 -1.8091 -1.8817 -1.9279  0.3625 -1.9029 -1.7089  3.1210 -1.3361  1.2365  0.6976 -1.0927 -0.9877 -1.6314 -1.6311 -1.1270 -0.2778  2.0984 -1.5712 -0.1607 -1.0000
K -0.3739 -1.2614 -0.1644  0.6619 -1.3019 -0.8248 -0.5103 -1.3361  2.9068 -1.0979 -0.5197  0.1305 -0.5223  0.5369  1.5560 -0.2297 -0.1689 -1.1424 -1.1997 -0.6388 -1.0000
L -0.9204 -1.1538 -1.6413 -1.0996  0.8456 -2.0320 -0.8530  1.2365 -1.0979  2.7873  1.5978 -1.6473 -1.8759 -0.8879 -1.1314 -1.3503 -0.4239  0.9015 -0.6694 -0.0026 -1.0000
M -0.2604 -1.5593 -1.5906 -1.0754  0.1014 -1.0744  0.3044  0.6976 -0.5197  1.5978  3.4288 -0.8955 -1.1778 -0.4199 -0.3692 -0.8524 -0.3461  0.3512 -0.9498  0.4252 -1.0000
N -0.3740 -1.0410  0.8945 -0.2684 -1.3133  0.1851  0.5204 -1.0927  0.1305 -1.6473 -0.8955  3.8734 -1.0161  0.3480 -0.2449  0.4542 -0.0315 -1.5085 -2.0238 -1.2158 -1.0000
P -0.8484 -2.2570 -0.7817 -0.1067 -2.1112 -0.6798 -1.0793 -0.9877 -0.5223 -1.8759 -1.1778 -1.0161  5.6610 -0.7546 -1.4437 -0.6562 -0.2162 -1.6156 -1.9591 -1.6459 -1.0000
Q -0.1424 -2.0233 -0.4409  1.1456 -2.0026 -0.9615  0.1337 -1.6314  0.5369 -0.8879 -0.4199  0.3480 -0.7546  3.8658  0.8993  0.5515 -0.6247 -1.5250 -0.7212 -0.5906 -1.0000
R -0.7916 -1.6445 -0.6102 -0.3372 -1.1373 -1.5138 -0.2355 -1.6311  1.5560 -1.1314 -0.3692 -0.2449 -1.4437  0.8993  4.2821 -0.5752 -0.8312 -1.0512 -0.8920 -0.3147 -1.0000
S  0.6828 -0.5475 -0.1944 -0.1699 -1.2079  0.2487 -0.6284 -1.1270 -0.2297 -1.3503 -0.8524  0.4542 -0.6562  0.5515 -0.5752  2.5123  0.9143 -0.7211 -2.3921 -0.9884 -1.0000
T  0.0141 -0.4663 -0.3104 -0.5598 -0.6581 -0.9501 -1.0882 -0.2778 -0.1689 -0.4239 -0.3461 -0.0315 -0.2162 -0.6247 -0.8312  0.9143  2.8450  0.4562 -2.1137 -0.7328 -1.0000
V  0.1203 -1.0304 -1.4471 -1.3746 -0.0140 -1.7835 -2.1480  2.0984 -1.1424  0.9015  0.3512 -1.5085 -1.6156 -1.5250 -1.0512 -0.7211  0.4562  2.6322 -1.7349 -0.4617 -1.0000
W -1.2891 -2.8737 -2.3280 -1.2157  0.5909 -0.9122 -2.3586 -1.5712 -1.1997 -0.6694 -0.9498 -2.0238 -1.9591 -0.7212 -0.8920 -2.3921 -2.1137 -1.7349  9.2735  1.6026 -1.0000
Y -0.9677 -2.1814 -1.4641 -1.0783  1.9484 -1.3758  0.8562 -0.1607 -0.6388 -0.0026  0.4252 -1.2158 -1.6459 -0.5906 -0.3147 -0.9884 -0.7328 -0.4617  1.6026  4.6100 -1.0000
X -1.0000 -1.0000 -1.0000 -1.0000 -1.0000 -1.0000 -1.0000 -1.0000 -1.0000 -1.0000 -1.0000 -1.0000 -1.0000 -1.0000 -1.0000 -1.0000 -1.0000 -1.0000 -1.0000 -1.0000 -1.0000
