# Supplementary material for: GPU-accelerated homology search with MMseqs2
Source: Nat Methods. 2025 Sep 18;22(10):2024–7. doi: 10.1038/s41592-025-02819-8 (PMC12510879; doi:10.1038/s41592-025-02819-8)
Supplement: Supplementary file 4 — Binary for introduced software with execution examples and instructions. [file 41592_2025_2819_MOESM4_ESM.zip › mmseqs/matrices/blosum55.out]

# BLOSUM55 in 1/2 Bit
# Background (precomputed optional): 0.07551 0.02329 0.05165 0.05540 0.04753 0.07381 0.02471 0.06597 0.05799 0.09572 0.02476 0.04361 0.04079 0.03452 0.05168 0.05945 0.05349 0.07350 0.01376 0.03283 0.00001
# Lambda     (precomputed optional): 0.34657
   A       C       D       E       F       G       H       I       K       L       M       N       P       Q       R       S       T       V       W       Y       X
A  3.5985 -0.1914 -1.4300 -0.7792 -1.7950  0.1752 -1.4189 -1.0893 -0.8085 -1.3585 -0.6749 -1.1307 -0.9411 -0.6988 -1.2436  1.0043 -0.0148 -0.1057 -2.4213 -1.3825 -1.0000
C -0.1914  8.4177 -2.7946 -2.8812 -1.8386 -2.1058 -2.3530 -1.3765 -2.6838 -1.3343 -1.3561 -1.9481 -2.2621 -2.4642 -2.8372 -0.6505 -0.4548 -0.6685 -2.6586 -2.1554 -1.0000
D -1.4300 -2.7946  5.4626  1.5017 -3.4705 -1.0753 -0.6072 -2.8415 -0.4102 -3.0622 -2.5801  1.2575 -1.2070 -0.2385 -1.1210 -0.2375 -0.7700 -2.5731 -3.5960 -2.3157 -1.0000
E -0.7792 -2.8812  1.5017  4.5754 -2.7193 -1.8971 -0.3570 -2.7153  0.8757 -2.4162 -1.8748 -0.1978 -0.8023  1.6545 -0.0919 -0.2935 -0.7225 -2.1439 -2.2253 -1.5032 -1.0000
F -1.7950 -1.8386 -3.4705 -2.7193  5.6973 -2.7908 -0.9361 -0.0800 -2.6405  0.6299  0.1850 -2.6906 -3.1552 -2.8055 -2.3048 -1.9790 -1.8499 -0.6205  1.0036  2.7391 -1.0000
G  0.1752 -2.1058 -1.0753 -1.8971 -2.7908  5.2911 -1.6376 -3.0934 -1.3386 -3.1177 -2.2250 -0.1789 -1.7539 -1.5115 -2.0684 -0.1324 -1.3599 -2.7868 -2.2324 -2.4675 -1.0000
H -1.4189 -2.3530 -0.6072 -0.3570 -0.9361 -1.6376  7.2035 -2.7184 -0.3083 -2.1542 -1.2342  0.8213 -1.7209  0.6040 -0.0400 -0.7511 -1.4954 -2.8218 -2.1409  1.2864 -1.0000
I -1.0893 -1.3765 -2.8415 -2.7153 -0.0800 -3.0934 -2.7184  3.7256 -2.4602  1.4742  1.0082 -2.5412 -2.2279 -2.3694 -2.5393 -1.9995 -0.5398  2.4928 -2.1740 -0.9158 -1.0000
K -0.8085 -2.6838 -0.4102  0.8757 -2.6405 -1.3386 -0.3083 -2.4602  4.1553 -2.2857 -1.3129  0.0083 -0.7803  1.1497  2.1062 -0.2131 -0.5911 -2.0287 -2.4841 -1.4692 -1.0000
L -1.3585 -1.3343 -3.0622 -2.4162  0.6299 -3.1177 -2.1542  1.4742 -2.2857  3.6769  1.8578 -2.8417 -2.5535 -1.7795 -1.8219 -2.1744 -1.0588  0.7716 -1.6894 -0.5915 -1.0000
M -0.6749 -1.3561 -2.5801 -1.8748  0.1850 -2.2250 -1.2342  1.0082 -1.3129  1.8578  5.1118 -1.7918 -2.1525 -0.2349 -1.2638 -1.3171 -0.4979  0.5654 -1.2196 -0.5189 -1.0000
N -1.1307 -1.9481  1.2575 -0.1978 -2.6906 -0.1789  0.8213 -2.5412  0.0083 -2.8417 -1.7918  5.2129 -1.6017  0.0216 -0.4583  0.5198  0.1680 -2.5086 -3.2469 -1.5798 -1.0000
P -0.9411 -2.2621 -1.2070 -0.8023 -3.1552 -1.7539 -1.7209 -2.2279 -0.7803 -2.5535 -2.1525 -1.6017  6.9319 -0.9605 -2.0551 -0.8083 -0.9637 -2.0951 -3.1591 -2.4728 -1.0000
Q -0.6988 -2.4642 -0.2385  1.6545 -2.8055 -1.5115  0.6040 -2.3694  1.1497 -1.7795 -0.2349  0.0216 -0.9605  4.8527  0.9172 -0.0140 -0.5419 -1.9083 -1.4808 -0.9683 -1.0000
R -1.2436 -2.8372 -1.1210 -0.0919 -2.3048 -2.0684 -0.0400 -2.5393  2.1062 -1.8219 -1.2638 -0.4583 -2.0551  0.9172  5.1099 -0.6684 -0.9898 -2.1008 -2.1781 -1.1935 -1.0000
S  1.0043 -0.6505 -0.2375 -0.2935 -1.9790 -0.1324 -0.7511 -1.9995 -0.2131 -2.1744 -1.3171  0.5198 -0.8083 -0.0140 -0.6684  3.5681  1.2342 -1.3665 -2.8573 -1.4743 -1.0000
T -0.0148 -0.4548 -0.7700 -0.7225 -1.8499 -1.3599 -1.4954 -0.5398 -0.5911 -1.0588 -0.4979  0.1680 -0.9637 -0.5419 -0.9898  1.2342  4.0212 -0.0257 -2.2945 -1.3129 -1.0000
V -0.1057 -0.6685 -2.5731 -2.1439 -0.6205 -2.7868 -2.8218  2.4928 -2.0287  0.7716  0.5654 -2.5086 -2.0951 -1.9083 -2.1008 -1.3665 -0.0257  3.4818 -2.4850 -1.0586 -1.0000
W -2.4213 -2.6586 -3.5960 -2.2253  1.0036 -2.2324 -2.1409 -2.1740 -2.4841 -1.6894 -1.2196 -3.2469 -3.1591 -1.4808 -2.1781 -2.8573 -2.2945 -2.4850 10.1223  2.1874 -1.0000
Y -1.3825 -2.1554 -2.3157 -1.5032  2.7391 -2.4675  1.2864 -0.9158 -1.4692 -0.5915 -0.5189 -1.5798 -2.4728 -0.9683 -1.1935 -1.4743 -1.3129 -1.0586  2.1874  5.9764 -1.0000
X -1.0000 -1.0000 -1.0000 -1.0000 -1.0000 -1.0000 -1.0000 -1.0000 -1.0000 -1.0000 -1.0000 -1.0000 -1.0000 -1.0000 -1.0000 -1.0000 -1.0000 -1.0000 -1.0000 -1.0000 -1.0000
