# Supplementary material for: GPU-accelerated homology search with MMseqs2
Source: Nat Methods. 2025 Sep 18;22(10):2024–7. doi: 10.1038/s41592-025-02819-8 (PMC12510879; doi:10.1038/s41592-025-02819-8)
Supplement: Supplementary file 4 — Binary for introduced software with execution examples and instructions. [file 41592_2025_2819_MOESM4_ESM.zip › mmseqs/matrices/PAM100.out]

# PAM100
# Background (precomputed optional): 0.06947 0.03455 0.07300 0.03239 0.03950 0.10068 0.03732 0.04350 0.09240 0.07569 0.01186 0.01757 0.04407 0.04277 0.03835 0.07329 0.05499 0.07859 0.01254 0.02747 0.00001
# Lambda     (precomputed optional): 0.34508
	A	C	D	E	F	G	H	I	K	L	M	N	P	Q	R	S	T	V	W	Y	X
A	4	-3	-1	0	-5	1	-3	-2	-3	-3	-2	-1	1	-2	-3	1	1	0	-7	-4	-1
C	-3	9	-7	-8	-7	-5	-4	-3	-8	-8	-7	-5	-4	-8	-5	-1	-4	-3	-9	-1	-5
D	-1	-7	5	4	-8	-1	-1	-4	-1	-6	-5	3	-3	0	-4	-1	-2	-4	-9	-6	-2
E	0	-8	4	5	-8	-1	-1	-3	-1	-5	-4	1	-2	2	-3	-1	-2	-3	-9	-5	-2
F	-5	-7	-8	-8	8	-6	-3	0	-7	0	-1	-5	-6	-7	-6	-4	-5	-3	-1	4	-4
G	1	-5	-1	-1	-6	5	-4	-5	-3	-6	-4	-1	-2	-3	-5	0	-2	-3	-9	-7	-2
H	-3	-4	-1	-1	-3	-4	7	-4	-2	-3	-4	2	-1	3	1	-2	-3	-3	-4	-1	-2
I	-2	-3	-4	-3	0	-5	-4	6	-3	1	1	-3	-4	-4	-3	-3	0	3	-7	-3	-2
K	-3	-8	-1	-1	-7	-3	-2	-3	5	-4	0	1	-3	0	2	-1	-1	-4	-6	-6	-2
L	-3	-8	-6	-5	0	-6	-3	1	-4	6	3	-4	-4	-2	-5	-4	-3	0	-3	-3	-3
M	-2	-7	-5	-4	-1	-4	-4	1	0	3	9	-4	-4	-2	-1	-3	-1	1	-6	-5	-2
N	-1	-5	3	1	-5	-1	2	-3	1	-4	-4	5	-2	-1	-2	1	0	-3	-5	-2	-1
P	1	-4	-3	-2	-6	-2	-1	-4	-3	-4	-4	-2	7	-1	-1	0	-1	-3	-7	-7	-2
Q	-2	-8	0	2	-7	-3	3	-4	0	-2	-2	-1	-1	6	1	-2	-2	-3	-7	-6	-2
R	-3	-5	-4	-3	-6	-5	1	-3	2	-5	-1	-2	-1	1	7	-1	-3	-4	1	-6	-2
S	1	-1	-1	-1	-4	0	-2	-3	-1	-4	-3	1	0	-2	-1	4	2	-2	-3	-4	-1
T	1	-4	-2	-2	-5	-2	-3	0	-1	-3	-1	0	-1	-2	-3	2	5	0	-7	-4	-1
V	0	-3	-4	-3	-3	-3	-3	3	-4	0	1	-3	-3	-3	-4	-2	0	5	-9	-4	-2
W	-7	-9	-9	-9	-1	-9	-4	-7	-6	-3	-6	-5	-7	-7	1	-3	-7	-9	12	-2	-6
Y	-4	-1	-6	-5	4	-7	-1	-3	-6	-3	-5	-2	-7	-6	-6	-4	-4	-4	-2	9	-4
X	-1	-5	-2	-2	-4	-2	-2	-2	-2	-3	-2	-1	-2	-2	-2	-1	-1	-2	-6	-4	-2
