# Supplementary material for: GPU-accelerated homology search with MMseqs2
Source: Nat Methods. 2025 Sep 18;22(10):2024–7. doi: 10.1038/s41592-025-02819-8 (PMC12510879; doi:10.1038/s41592-025-02819-8)
Supplement: Supplementary file 4 — Binary for introduced software with execution examples and instructions. [file 41592_2025_2819_MOESM4_ESM.zip › mmseqs/matrices/PAM30.out]

# PAM30 in 1/2 Bit
# Background (precomputed optional): 0.0836965 0.0287423 0.0425566 0.0425656 0.0377643 0.104107 0.0340919 0.0426597 0.0703728 0.074638 0.0151911 0.0365626 0.0504934 0.0442441 0.0495289 0.0791905 0.0619697 0.0649613 0.0102332 0.0264203 0.00001
# Lambda     (precomputed optional): 0.34657
	A	C	D	E	F	G	H	I	K	L	M	N	P	Q	R	S	T	V	W	Y	X
A	6	-6	-3	-2	-8	-2	-7	-5	-7	-6	-5	-4	-2	-4	-7	0	-1	-2	-13	-8	-3
C	-6	10	-14	-14	-13	-9	-7	-6	-14	-15	-13	-11	-8	-14	-8	-3	-8	-6	-15	-4	-9
D	-3	-14	8	2	-15	-3	-4	-7	-4	-12	-11	2	-8	-2	-10	-4	-5	-8	-15	-11	-5
E	-2	-14	2	8	-14	-4	-5	-5	-4	-9	-7	-2	-5	1	-9	-4	-6	-6	-17	-8	-5
F	-8	-13	-15	-14	9	-9	-6	-2	-14	-3	-4	-9	-10	-13	-9	-6	-9	-8	-4	2	-8
G	-2	-9	-3	-4	-9	6	-9	-11	-7	-10	-8	-3	-6	-7	-9	-2	-6	-5	-15	-14	-5
H	-7	-7	-4	-5	-6	-9	9	-9	-6	-6	-10	0	-4	1	-2	-6	-7	-6	-7	-3	-5
I	-5	-6	-7	-5	-2	-11	-9	8	-6	-1	-1	-5	-8	-8	-5	-7	-2	2	-14	-6	-5
K	-7	-14	-4	-4	-14	-7	-6	-6	7	-8	-2	-1	-6	-3	0	-4	-3	-9	-12	-9	-5
L	-6	-15	-12	-9	-3	-10	-6	-1	-8	7	1	-7	-7	-5	-8	-8	-7	-2	-6	-7	-6
M	-5	-13	-11	-7	-4	-8	-10	-1	-2	1	11	-9	-8	-4	-4	-5	-4	-1	-13	-11	-5
N	-4	-11	2	-2	-9	-3	0	-5	-1	-7	-9	8	-6	-3	-6	0	-2	-8	-8	-4	-3
P	-2	-8	-8	-5	-10	-6	-4	-8	-6	-7	-8	-6	8	-3	-4	-2	-4	-6	-14	-13	-5
Q	-4	-14	-2	1	-13	-7	1	-8	-3	-5	-4	-3	-3	8	-2	-5	-5	-7	-13	-12	-5
R	-7	-8	-10	-9	-9	-9	-2	-5	0	-8	-4	-6	-4	-2	8	-3	-6	-8	-2	-10	-6
S	0	-3	-4	-4	-6	-2	-6	-7	-4	-8	-5	0	-2	-5	-3	6	0	-6	-5	-7	-3
T	-1	-8	-5	-6	-9	-6	-7	-2	-3	-7	-4	-2	-4	-5	-6	0	7	-3	-13	-6	-4
V	-2	-6	-8	-6	-8	-5	-6	2	-9	-2	-1	-8	-6	-7	-8	-6	-3	7	-15	-7	-5
W	-13	-15	-15	-17	-4	-15	-7	-14	-12	-6	-13	-8	-14	-13	-2	-5	-13	-15	13	-5	-11
Y	-8	-4	-11	-8	2	-14	-3	-6	-9	-7	-11	-4	-13	-12	-10	-7	-6	-7	-5	10	-7
X	-3	-9	-5	-5	-8	-5	-5	-5	-5	-6	-5	-3	-5	-5	-6	-3	-4	-5	-11	-7	-5
