# Supplementary material for: GPU-accelerated homology search with MMseqs2
Source: Nat Methods. 2025 Sep 18;22(10):2024–7. doi: 10.1038/s41592-025-02819-8 (PMC12510879; doi:10.1038/s41592-025-02819-8)
Supplement: Supplementary file 4 — Binary for introduced software with execution examples and instructions. [file 41592_2025_2819_MOESM4_ESM.zip › mmseqs/matrices/blosum80.out]

# BLOSUM80 in 1/2 Bit
# Background (precomputed optional): 0.07265 0.02886 0.05363 0.05456 0.04711 0.07667 0.02542 0.06717 0.05479 0.09952 0.02444 0.04300 0.03821 0.03363 0.05042 0.05724 0.05013 0.07320 0.01449 0.03485 0.00001
# Lambda     (precomputed optional): 0.34657
   A       C       D       E       F       G       H       I       K       L       M       N       P       Q       R       S       T       V       W       Y       X
A  4.5099 -0.9010 -2.2982 -1.0162 -2.6670 -0.1265 -1.9179 -1.7603 -0.9363 -1.9737 -1.3538 -1.9422 -0.7500 -1.0467 -1.6972  1.2358 -0.0594 -0.4155 -3.3860 -2.3937 -1.0000
C -0.9010  8.7434 -4.4500 -4.9539 -2.6819 -3.7561 -4.3516 -1.5659 -4.1040 -2.0427 -2.0034 -3.4702 -3.7868 -3.5213 -4.2097 -1.5911 -1.4656 -1.3128 -3.4526 -3.3986 -1.0000
D -2.2982 -4.4500  6.3737  1.4195 -4.1855 -1.7744 -1.5011 -4.4480 -1.1261 -4.6850 -3.9776  1.3280 -2.2886 -0.7794 -2.1381 -0.7390 -1.4221 -4.0619 -5.5762 -4.0560 -1.0000
E -1.0162 -4.9539  1.4195  5.6125 -4.0119 -2.6485 -0.3000 -3.8400  0.5139 -3.7195 -2.4448 -0.6040 -1.5647  1.8618 -0.5312 -0.4858 -1.0894 -2.8736 -4.1081 -3.1739 -1.0000
F -2.6670 -2.6819 -4.1855 -4.0119  6.4914 -4.0139 -1.6126 -0.5011 -3.6451  0.3123 -0.3255 -3.7494 -4.1521 -3.6203 -3.5991 -2.8758 -2.3350 -1.2479  0.2471  2.9504 -1.0000
G -0.1265 -3.7561 -1.7744 -2.6485 -4.0139  5.9573 -2.7381 -4.8773 -2.0972 -4.4956 -3.6111 -0.7883 -3.0515 -2.4717 -2.8113 -0.7010 -2.0451 -3.9890 -3.8385 -4.2467 -1.0000
H -1.9179 -4.3516 -1.5011 -0.3000 -1.6126 -2.7381  8.0125 -3.9099 -0.8684 -3.3396 -2.4213  0.3379 -2.5054  0.7913 -0.2233 -1.1928 -1.7802 -3.5824 -2.7152  1.7268 -1.0000
I -1.7603 -1.5659 -4.4480 -3.8400 -0.5011 -4.8773 -3.9099  4.5664 -3.3483  1.4710  1.1938 -3.9114 -3.6139 -3.3880 -3.4802 -2.7995 -1.0270  2.6391 -3.0862 -1.7816 -1.0000
K -0.9363 -4.1040 -1.1261  0.5139 -3.6451 -2.0972 -0.8684 -3.3483  5.3224 -2.9732 -1.8080 -0.1835 -1.4899  1.2158  2.2647 -0.5719 -0.8855 -2.8673 -4.1007 -2.5832 -1.0000
L -1.9737 -2.0427 -4.6850 -3.7195  0.3123 -4.4956 -3.3396  1.4710 -2.9732  4.3161  2.1719 -4.0036 -3.4443 -2.5945 -2.9253 -2.8807 -1.6687  0.5749 -2.3768 -1.5692 -1.0000
M -1.3538 -2.0034 -3.9776 -2.4448 -0.3255 -3.6111 -2.4213  1.1938 -1.8080  2.1719  6.3022 -2.7797 -2.9325 -0.3474 -1.9663 -2.0090 -0.7996  0.5835 -1.6696 -1.7253 -1.0000
N -1.9422 -3.4702  1.3280 -0.6040 -3.7494 -0.7883  0.3379 -3.9114 -0.1835 -4.0036 -2.7797  6.3279 -2.6593 -0.1233 -0.7428  0.4415 -0.2784 -3.5027 -4.3518 -2.7578 -1.0000
P -0.7500 -3.7868 -2.2886 -1.5647 -4.1521 -3.0515 -2.5054 -3.6139 -1.4899 -3.4443 -2.9325 -2.6593  7.8434 -1.7887 -2.3324 -1.2354 -1.6712 -2.8670 -4.9796 -3.9142 -1.0000
Q -1.0467 -3.5213 -0.7794  1.8618 -3.6203 -2.4717  0.7913 -3.3880  1.2158 -2.5945 -0.3474 -0.1233 -1.7887  6.1201  0.9590 -0.4386 -0.9304 -2.5660 -2.5874 -2.2290 -1.0000
R -1.6972 -4.2097 -2.1381 -0.5312 -3.5991 -2.8113 -0.2233 -3.4802  2.2647 -2.9253 -1.9663 -0.7428 -2.3324  0.9590  6.0869 -1.0519 -1.4817 -2.9986 -3.5298 -2.5184 -1.0000
S  1.2358 -1.5911 -0.7390 -0.4858 -2.8758 -0.7010 -1.1928 -2.7995 -0.5719 -2.8807 -2.0090  0.4415 -1.2354 -0.4386 -1.0519  4.7043  1.4669 -2.0367 -3.7697 -2.2280 -1.0000
T -0.0594 -1.4656 -1.4221 -1.0894 -2.3350 -2.0451 -1.7802 -1.0270 -0.8855 -1.6687 -0.7996 -0.2784 -1.6712 -0.9304 -1.4817  1.4669  5.2671 -0.3314 -3.6211 -2.1513 -1.0000
V -0.4155 -1.3128 -4.0619 -2.8736 -1.2479 -3.9890 -3.5824  2.6391 -2.8673  0.5749  0.5835 -3.5027 -2.8670 -2.5660 -2.9986 -2.0367 -0.3314  4.3929 -3.0944 -2.0629 -1.0000
W -3.3860 -3.4526 -5.5762 -4.1081  0.2471 -3.8385 -2.7152 -3.0862 -4.1007 -2.3768 -1.6696 -4.3518 -4.9796 -2.5874 -3.5298 -3.7697 -3.6211 -3.0944 10.7537  2.0515 -1.0000
Y -2.3937 -3.3986 -4.0560 -3.1739  2.9504 -4.2467  1.7268 -1.7816 -2.5832 -1.5692 -1.7253 -2.7578 -3.9142 -2.2290 -2.5184 -2.2280 -2.1513 -2.0629  2.0515  7.2162 -1.0000
X -1.0000 -1.0000 -1.0000 -1.0000 -1.0000 -1.0000 -1.0000 -1.0000 -1.0000 -1.0000 -1.0000 -1.0000 -1.0000 -1.0000 -1.0000 -1.0000 -1.0000 -1.0000 -1.0000 -1.0000 -1.0000
