# Supplementary material for: GPU-accelerated homology search with MMseqs2
Source: Nat Methods. 2025 Sep 18;22(10):2024–7. doi: 10.1038/s41592-025-02819-8 (PMC12510879; doi:10.1038/s41592-025-02819-8)
Supplement: Supplementary file 4 — Binary for introduced software with execution examples and instructions. [file 41592_2025_2819_MOESM4_ESM.zip › mmseqs/matrices/blosum95.out]

# BLOSUM95 in 1/2 Bit
# Background (precomputed optional): 0.07263 0.03008 0.05418 0.05500 0.04624 0.08061 0.02478 0.06573 0.05202 0.09555 0.02478 0.04167 0.03889 0.03344 0.04900 0.05856 0.05268 0.07357 0.01505 0.03552 0.00001
# Lambda     (precomputed optional): 0.34657
   A       C       D       E       F       G       H       I       K       L       M       N       P       Q       R       S       T       V       W       Y       X
A  5.1233 -1.2307 -2.7621 -1.4029 -3.2441 -0.6576 -2.5268 -2.3441 -1.3416 -2.4710 -1.9593 -2.2705 -1.2288 -1.2861 -1.9849  1.0225 -0.3233 -0.8255 -3.6874 -3.1432 -1.0000
C -1.2307  8.9206 -5.2347 -5.9107 -2.7117 -4.5869 -4.9437 -1.9952 -4.8027 -2.7939 -2.6890 -3.5408 -4.7432 -4.4374 -4.8766 -1.9147 -1.9105 -1.7424 -4.3860 -3.7118 -1.0000
D -2.7621 -5.2347  6.7465  1.3339 -4.9883 -2.3819 -1.9138 -5.4339 -1.5223 -5.2571 -4.7220  1.0818 -2.8517 -1.2576 -2.8341 -1.2320 -2.0898 -4.9160 -6.3434 -4.5454 -1.0000
E -1.4029 -5.9107  1.3339  6.1854 -4.8482 -3.3270 -0.9886 -4.3993  0.1229 -4.4036 -3.1329 -0.9932 -2.1106  1.5761 -1.0912 -0.9376 -1.6274 -3.3041 -4.9625 -3.9893 -1.0000
F -3.2441 -2.7117 -4.9883 -4.8482  6.9302 -4.9707 -2.1589 -0.8465 -3.8243  0.0263 -0.6868 -4.4494 -4.6343 -3.7930 -4.0278 -3.3103 -2.9172 -1.7487  0.0306  2.9365 -1.0000
G -0.6576 -4.5869 -2.3819 -3.3270 -4.9707  6.1741 -3.4164 -5.7616 -2.7127 -5.1512 -4.4132 -1.3919 -3.7637 -3.0700 -3.5028 -1.1812 -2.8122 -4.9352 -4.5183 -5.1815 -1.0000
H -2.5268 -4.9437 -1.9138 -0.9886 -2.1589 -3.4164  8.6412 -4.3890 -1.3121 -3.7532 -2.9196  0.1674 -2.8343  0.5856 -0.5228 -1.5816 -2.3126 -4.2540 -2.9269  1.1445 -1.0000
I -2.3441 -1.9952 -5.4339 -4.3993 -0.8465 -5.7616 -4.3890  5.1938 -3.8313  1.2330  1.0212 -4.3988 -4.0281 -3.8989 -4.0549 -3.3821 -1.5433  2.5754 -3.7089 -2.2507 -1.0000
K -1.3416 -4.8027 -1.5223  0.1229 -3.8243 -2.7127 -1.3121 -3.8313  6.0325 -3.4895 -2.1337 -0.4629 -1.8496  1.1190  2.1953 -1.0585 -1.3417 -3.3677 -5.1029 -3.1604 -1.0000
L -2.4710 -2.7939 -5.2571 -4.4036  0.0263 -5.1512 -3.7532  1.2330 -3.4895  4.8589  2.0235 -4.5620 -3.9921 -2.9228 -3.4595 -3.4370 -2.2158  0.2347 -3.1198 -2.1744 -1.0000
M -1.9593 -2.6890 -4.7220 -3.1329 -0.6868 -4.4132 -2.9196  1.0212 -2.1337  2.0235  7.3482 -3.3011 -3.2864 -0.6659 -2.2372 -2.6157 -1.4153  0.2273 -2.3674 -2.5052 -1.0000
N -2.2705 -3.5408  1.0818 -0.9932 -4.4494 -1.3919  0.1674 -4.3988 -0.4629 -4.5620 -3.3011  6.9048 -3.2852 -0.4314 -1.1021  0.1079 -0.5170 -4.0480 -5.3412 -3.1178 -1.0000
P -1.2288 -4.7432 -2.8517 -2.1106 -4.6343 -3.7637 -2.8343 -4.0281 -1.8496 -3.9921 -3.2864 -3.2852  8.1265 -2.2301 -2.7793 -1.6662 -2.4411 -3.5415 -5.2530 -4.6968 -1.0000
Q -1.2861 -4.4374 -1.2576  1.5761 -3.7930 -3.0700  0.5856 -3.8989  1.1190 -2.9228 -0.6659 -0.4314 -2.2301  6.9162  0.4526 -0.8667 -1.3573 -3.1996 -3.1788 -2.6591 -1.0000
R -1.9849 -4.8766 -2.8341 -1.0912 -4.0278 -3.5028 -0.5228 -4.0549  2.1953 -3.4595 -2.2372 -1.1021 -2.7793  0.4526  6.6803 -1.5406 -2.0070 -3.6071 -4.0198 -3.0961 -1.0000
S  1.0225 -1.9147 -1.2320 -0.9376 -3.3103 -1.1812 -1.5816 -3.3821 -1.0585 -3.4370 -2.6157  0.1079 -1.6662 -0.8667 -1.5406  5.3878  1.3034 -2.5026 -4.2323 -2.8436 -1.0000
T -0.3233 -1.9105 -2.0898 -1.6274 -2.9172 -2.8122 -2.3126 -1.5433 -1.3417 -2.2158 -1.4153 -0.5170 -2.4411 -1.3573 -2.0070  1.3034  5.9158 -0.6873 -4.4101 -2.7860 -1.0000
V -0.8255 -1.7424 -4.9160 -3.3041 -1.7487 -4.9352 -4.2540  2.5754 -3.3677  0.2347  0.2273 -4.0480 -3.5415 -3.1996 -3.6071 -2.5026 -0.6873  5.0149 -3.3859 -2.8471 -1.0000
W -3.6874 -4.3860 -6.3434 -4.9625  0.0306 -4.5183 -2.9269 -3.7089 -5.1029 -3.1198 -2.3674 -5.3412 -5.2530 -3.1788 -4.0198 -4.2323 -4.4101 -3.3859 10.9445  1.6329 -1.0000
Y -3.1432 -3.7118 -4.5454 -3.9893  2.9365 -5.1815  1.1445 -2.2507 -3.1604 -2.1744 -2.5052 -3.1178 -4.6968 -2.6591 -3.0961 -2.8436 -2.7860 -2.8471  1.6329  7.7069 -1.0000
X -1.0000 -1.0000 -1.0000 -1.0000 -1.0000 -1.0000 -1.0000 -1.0000 -1.0000 -1.0000 -1.0000 -1.0000 -1.0000 -1.0000 -1.0000 -1.0000 -1.0000 -1.0000 -1.0000 -1.0000 -1.0000
