# Supplementary material for: GPU-accelerated homology search with MMseqs2
Source: Nat Methods. 2025 Sep 18;22(10):2024–7. doi: 10.1038/s41592-025-02819-8 (PMC12510879; doi:10.1038/s41592-025-02819-8)
Supplement: Supplementary file 4 — Binary for introduced software with execution examples and instructions. [file 41592_2025_2819_MOESM4_ESM.zip › mmseqs/matrices/blosum85.out]

# BLOSUM85 in 1/2 Bit
# Background (precomputed optional): 0.07241 0.02955 0.05373 0.05433 0.04762 0.07823 0.02484 0.06684 0.05396 0.09840 0.02444 0.04238 0.03837 0.03327 0.04953 0.05766 0.05099 0.07315 0.01497 0.03531 0.00001
# Lambda     (precomputed optional): 0.34657
   A       C       D       E       F       G       H       I       K       L       M       N       P       Q       R       S       T       V       W       Y       X
A  4.6981 -1.0333 -2.4616 -1.0636 -2.8537 -0.2870 -2.0836 -1.8760 -1.0253 -2.0833 -1.5008 -2.0214 -0.8475 -1.1129 -1.7680  1.1430 -0.0949 -0.5152 -3.4126 -2.5887 -1.0000
C -1.0333  8.7626 -4.6810 -5.2816 -2.6773 -4.1137 -4.6265 -1.6864 -4.2989 -2.2496 -2.2177 -3.5713 -4.1308 -3.7838 -4.3161 -1.6358 -1.5048 -1.3429 -3.6143 -3.3450 -1.0000
D -2.4616 -4.6810  6.5061  1.3927 -4.4850 -1.8861 -1.6463 -4.8490 -1.2231 -4.9255 -4.2758  1.3085 -2.4751 -0.9656 -2.3089 -0.8790 -1.6606 -4.2529 -5.9928 -4.2090 -1.0000
E -1.0636 -5.2816  1.3927  5.8361 -4.2653 -2.8401 -0.5498 -3.9812  0.3777 -3.9680 -2.6930 -0.7059 -1.7058  1.8460 -0.7239 -0.6766 -1.2426 -3.0419 -4.4391 -3.5031 -1.0000
F -2.8537 -2.6773 -4.4850 -4.2653  6.6138 -4.4461 -1.7711 -0.6125 -3.6990  0.2158 -0.5503 -4.0031 -4.3141 -3.6069 -3.7234 -3.0501 -2.5006 -1.3967  0.0132  2.9134 -1.0000
G -0.2870 -4.1137 -1.8861 -2.8401 -4.4461  6.0359 -2.8596 -5.2170 -2.2686 -4.7783 -3.9558 -0.9447 -3.3192 -2.6277 -2.9780 -0.8925 -2.4108 -4.3255 -4.1035 -4.5250 -1.0000
H -2.0836 -4.6265 -1.6463 -0.5498 -1.7711 -2.8596  8.2419 -4.0513 -0.9959 -3.4150 -2.6210  0.3322 -2.5382  0.7211 -0.2279 -1.3658 -1.9451 -3.6576 -2.5211  1.5916 -1.0000
I -1.8760 -1.6864 -4.8490 -3.9812 -0.6125 -5.2170 -4.0513  4.7341 -3.4866  1.4205  1.1998 -4.1343 -3.7334 -3.5245 -3.5860 -3.0115 -1.1502  2.6584 -3.4096 -1.9502 -1.0000
K -1.0253 -4.2989 -1.2231  0.3777 -3.6990 -2.2686 -0.9959 -3.4866  5.5637 -3.1539 -1.8061 -0.2633 -1.5803  1.2151  2.2262 -0.7476 -0.9736 -2.9904 -4.5956 -2.8161 -1.0000
L -2.0833 -2.2496 -4.9255 -3.9680  0.2158 -4.7783 -3.4150  1.4205 -3.1539  4.4749  2.1375 -4.2376 -3.5099 -2.7388 -3.0579 -3.0063 -1.7814  0.4828 -2.6036 -1.6937 -1.0000
M -1.5008 -2.2177 -4.2758 -2.6930 -0.5503 -3.9558 -2.6210  1.1998 -1.8061  2.1375  6.6692 -2.9404 -3.2001 -0.4455 -2.1503 -2.1582 -0.9232  0.4830 -1.8439 -1.8365 -1.0000
N -2.0214 -3.5713  1.3085 -0.7059 -4.0031 -0.9447  0.3322 -4.1343 -0.2633 -4.2376 -2.9404  6.5253 -2.9226 -0.2086 -0.8204  0.3633 -0.3703 -3.7691 -4.5314 -2.7779 -1.0000
P -0.8475 -4.1308 -2.4751 -1.7058 -4.3141 -3.3192 -2.5382 -3.7334 -1.5803 -3.5099 -3.2001 -2.9226  7.9462 -1.9603 -2.4173 -1.4235 -1.9667 -3.0614 -4.6923 -4.2848 -1.0000
Q -1.1129 -3.7838 -0.9656  1.8460 -3.6069 -2.6277  0.7211 -3.5245  1.2151 -2.7388 -0.4455 -0.2086 -1.9603  6.3967  0.8546 -0.5686 -1.0051 -2.7821 -2.8419 -2.3404 -1.0000
R -1.7680 -4.3161 -2.3089 -0.7239 -3.7234 -2.9780 -0.2279 -3.5860  2.2262 -3.0579 -2.1503 -0.8204 -2.4173  0.8546  6.2895 -1.1448 -1.6127 -3.0972 -3.7438 -2.7181 -1.0000
S  1.1430 -1.6358 -0.8790 -0.6766 -3.0501 -0.8925 -1.3658 -3.0115 -0.7476 -3.0063 -2.1582  0.3633 -1.4235 -0.5686 -1.1448  4.9585  1.4601 -2.1473 -3.9921 -2.3906 -1.0000
T -0.0949 -1.5048 -1.6606 -1.2426 -2.5006 -2.4108 -1.9451 -1.1502 -0.9736 -1.7814 -0.9232 -0.3703 -1.9667 -1.0051 -1.6127  1.4601  5.4785 -0.4854 -3.7813 -2.3610 -1.0000
V -0.5152 -1.3429 -4.2529 -3.0419 -1.3967 -4.3255 -3.6576  2.6584 -2.9904  0.4828  0.4830 -3.7691 -3.0614 -2.7821 -3.0972 -2.1473 -0.4854  4.5852 -3.3505 -2.3626 -1.0000
W -3.4126 -3.6143 -5.9928 -4.4391  0.0132 -4.1035 -2.5211 -3.4096 -4.5956 -2.6036 -1.8439 -4.5314 -4.6923 -2.8419 -3.7438 -3.9921 -3.7813 -3.3505 10.7902  1.8066 -1.0000
Y -2.5887 -3.3450 -4.2090 -3.5031  2.9134 -4.5250  1.5916 -1.9502 -2.8161 -1.6937 -1.8365 -2.7779 -4.2848 -2.3404 -2.7181 -2.3906 -2.3610 -2.3626  1.8066  7.3660 -1.0000
X -1.0000 -1.0000 -1.0000 -1.0000 -1.0000 -1.0000 -1.0000 -1.0000 -1.0000 -1.0000 -1.0000 -1.0000 -1.0000 -1.0000 -1.0000 -1.0000 -1.0000 -1.0000 -1.0000 -1.0000 -1.0000
