# Supplementary material for: GPU-accelerated homology search with MMseqs2
Source: Nat Methods. 2025 Sep 18;22(10):2024–7. doi: 10.1038/s41592-025-02819-8 (PMC12510879; doi:10.1038/s41592-025-02819-8)
Supplement: Supplementary file 4 — Binary for introduced software with execution examples and instructions. [file 41592_2025_2819_MOESM4_ESM.zip › mmseqs/matrices/blosum90.out]

# BLOSUM90 in 1/2 Bit
# Background (precomputed optional): 0.07255 0.02960 0.05411 0.05517 0.04651 0.07925 0.02489 0.06606 0.05338 0.09697 0.02440 0.04145 0.03866 0.03358 0.04920 0.05809 0.05160 0.07347 0.01537 0.03565 0.00001
# Lambda     (precomputed optional): 0.34657
   A       C       D       E       F       G       H       I       K       L       M       N       P       Q       R       S       T       V       W       Y       X
A  4.9179 -1.1581 -2.5684 -1.1669 -3.0548 -0.4512 -2.2281 -2.1429 -1.1811 -2.3278 -1.7305 -2.1459 -0.9798 -1.3011 -1.8254  1.0777 -0.1948 -0.6666 -3.6358 -2.8667 -1.0000
C -1.1581  8.8709 -5.0118 -5.5314 -2.6979 -4.3928 -4.7384 -1.8819 -4.4261 -2.4681 -2.4547 -3.5984 -4.2387 -4.0930 -4.5552 -1.8661 -1.7337 -1.5322 -3.9931 -3.5469 -1.0000
D -2.5684 -5.0118  6.6064  1.3758 -4.6806 -2.0897 -1.7450 -5.0850 -1.3749 -5.0955 -4.4226  1.2102 -2.6449 -1.0860 -2.5198 -1.0428 -1.8373 -4.5558 -6.2253 -4.4521 -1.0000
E -1.1669 -5.5314  1.3758  5.9676 -4.5737 -3.0539 -0.7447 -4.1483  0.2150 -4.1512 -2.9357 -0.8241 -1.8374  1.7460 -0.9009 -0.7922 -1.4105 -3.1647 -4.6056 -3.7429 -1.0000
F -3.0548 -2.6979 -4.6806 -4.5737  6.7899 -4.6868 -1.9380 -0.7420 -3.7362  0.1424 -0.6040 -4.1543 -4.4696 -3.6654 -3.8624 -3.1702 -2.7129 -1.5854 -0.0520  2.9416 -1.0000
G -0.4512 -4.3928 -2.0897 -3.0539 -4.6868  6.1047 -3.1541 -5.4466 -2.4508 -4.8960 -4.1497 -1.1650 -3.4837 -2.7852 -3.2111 -1.0272 -2.6404 -4.6113 -4.1906 -4.8085 -1.0000
H -2.2281 -4.7384 -1.7450 -0.7447 -1.9380 -3.1541  8.4288 -4.2127 -1.1118 -3.5788 -2.5963  0.2542 -2.6473  0.6387 -0.4006 -1.5016 -2.1672 -4.0014 -2.7587  1.4030 -1.0000
I -2.1429 -1.8819 -5.0850 -4.1483 -0.7420 -5.4466 -4.2127  4.9836 -3.6316  1.3386  1.1309 -4.2503 -3.8783 -3.6707 -3.7785 -3.1784 -1.3774  2.6145 -3.6271 -2.1254 -1.0000
K -1.1811 -4.4261 -1.3749  0.2150 -3.7362 -2.4508 -1.1118 -3.6316  5.7788 -3.3000 -1.9771 -0.3276 -1.7036  1.1408  2.2219 -0.9005 -1.1105 -3.2128 -5.0300 -3.0609 -1.0000
L -2.3278 -2.4681 -5.0955 -4.1512  0.1424 -4.8960 -3.5788  1.3386 -3.3000  4.6620  2.1090 -4.3131 -3.7546 -2.8323 -3.2326 -3.1220 -1.9577  0.3601 -2.8468 -1.9497 -1.0000
M -1.7305 -2.4547 -4.4226 -2.9357 -0.6040 -4.1497 -2.5963  1.1309 -1.9771  2.1090  7.0065 -3.1091 -3.3230 -0.4702 -2.2215 -2.3748 -1.1169  0.3712 -2.0423 -2.1159 -1.0000
N -2.1459 -3.5984  1.2102 -0.8241 -4.1543 -1.1650  0.2542 -4.2503 -0.3276 -4.3131 -3.1091  6.7379 -3.0230 -0.2883 -0.9757  0.2668 -0.4823 -3.9030 -4.9749 -2.9501 -1.0000
P -0.9798 -4.2387 -2.6449 -1.8374 -4.4696 -3.4837 -2.6473 -3.8783 -1.7036 -3.7546 -3.3230 -3.0230  8.0158 -2.0781 -2.5775 -1.5045 -2.1143 -3.2605 -5.0378 -4.4611 -1.0000
Q -1.3011 -4.0930 -1.0860  1.7460 -3.6654 -2.7852  0.6387 -3.6707  1.1408 -2.8323 -0.4702 -0.2883 -2.0781  6.6399  0.6645 -0.6919 -1.1491 -3.0393 -3.0200 -2.6315 -1.0000
R -1.8254 -4.5552 -2.5198 -0.9009 -3.8624 -3.2111 -0.4006 -3.7785  2.2219 -3.2326 -2.2215 -0.9757 -2.5775  0.6645  6.4822 -1.3465 -1.8572 -3.3202 -4.0128 -2.9291 -1.0000
S  1.0777 -1.8661 -1.0428 -0.7922 -3.1702 -1.0272 -1.5016 -3.1784 -0.9005 -3.1220 -2.3748  0.2668 -1.5045 -0.6919 -1.3465  5.1659  1.4074 -2.3079 -4.2366 -2.5615 -1.0000
T -0.1948 -1.7337 -1.8373 -1.4105 -2.7129 -2.6404 -2.1672 -1.3774 -1.1105 -1.9577 -1.1169 -0.4823 -2.1143 -1.1491 -1.8572  1.4074  5.7194 -0.6293 -4.2774 -2.4993 -1.0000
V -0.6666 -1.5322 -4.5558 -3.1647 -1.5854 -4.6113 -4.0014  2.6145 -3.2128  0.3601  0.3712 -3.9030 -3.2605 -3.0393 -3.3202 -2.3079 -0.6293  4.8207 -3.4763 -2.6107 -1.0000
W -3.6358 -3.9931 -6.2253 -4.6056 -0.0520 -4.1906 -2.7587 -3.6271 -5.0300 -2.8468 -2.0423 -4.9749 -5.0378 -3.0200 -4.0128 -4.2366 -4.2774 -3.4763 10.8306  1.6548 -1.0000
Y -2.8667 -3.5469 -4.4521 -3.7429  2.9416 -4.8085  1.4030 -2.1254 -3.0609 -1.9497 -2.1159 -2.9501 -4.4611 -2.6315 -2.9291 -2.5615 -2.4993 -2.6107  1.6548  7.5330 -1.0000
X -1.0000 -1.0000 -1.0000 -1.0000 -1.0000 -1.0000 -1.0000 -1.0000 -1.0000 -1.0000 -1.0000 -1.0000 -1.0000 -1.0000 -1.0000 -1.0000 -1.0000 -1.0000 -1.0000 -1.0000 -1.0000
