# Supplementary material for: GPU-accelerated homology search with MMseqs2
Source: Nat Methods. 2025 Sep 18;22(10):2024–7. doi: 10.1038/s41592-025-02819-8 (PMC12510879; doi:10.1038/s41592-025-02819-8)
Supplement: Supplementary file 4 — Binary for introduced software with execution examples and instructions. [file 41592_2025_2819_MOESM4_ESM.zip › mmseqs/matrices/PAM20.out]

# PAM20
# Background (precomputed optional): 0.09514 0.03010 0.04701 0.04750 0.04017 0.07864 0.03778 0.03389 0.07727 0.07935 0.01742 0.04493 0.05417 0.03521 0.03805 0.06349 0.06739 0.07367 0.01075 0.02804 0.00001
# Lambda     (precomputed optional): 0.34521
	A	C	D	E	F	G	H	I	K	L	M	N	P	Q	R	S	T	V	W	Y	X
A	6	-8	-4	-3	-9	-3	-8	-6	-8	-7	-6	-5	-2	-5	-8	-1	-1	-3	-16	-9	-4
C	-8	10	-16	-16	-15	-11	-8	-7	-16	-17	-16	-13	-9	-16	-9	-4	-9	-7	-18	-5	-11
D	-4	-16	8	2	-17	-4	-5	-9	-6	-15	-13	1	-9	-4	-12	-5	-6	-9	-17	-13	-7
E	-3	-16	2	8	-16	-5	-6	-6	-5	-10	-8	-3	-7	0	-11	-5	-7	-8	-19	-9	-6
F	-9	-15	-17	-16	9	-10	-7	-3	-16	-4	-5	-10	-11	-15	-10	-7	-10	-9	-6	1	-9
G	-3	-11	-4	-5	-10	7	-10	-13	-8	-12	-10	-4	-7	-8	-11	-3	-7	-7	-17	-16	-6
H	-8	-8	-5	-6	-7	-10	9	-11	-8	-7	-13	-1	-5	0	-3	-7	-8	-7	-8	-4	-6
I	-6	-7	-9	-6	-3	-13	-11	9	-7	-2	-2	-6	-10	-9	-6	-8	-3	1	-16	-7	-6
K	-8	-16	-6	-5	-16	-8	-8	-7	7	-9	-3	-2	-8	-4	-1	-5	-4	-10	-14	-10	-6
L	-7	-17	-15	-10	-4	-12	-7	-2	-9	7	0	-8	-8	-6	-10	-9	-8	-3	-7	-8	-7
M	-6	-16	-13	-8	-5	-10	-13	-2	-3	0	11	-11	-9	-5	-5	-6	-5	-2	-15	-13	-6
N	-5	-13	1	-3	-10	-4	-1	-6	-2	-8	-11	8	-7	-5	-7	-1	-3	-9	-9	-5	-4
P	-2	-9	-9	-7	-11	-7	-5	-10	-8	-8	-9	-7	8	-4	-5	-3	-5	-7	-16	-16	-6
Q	-5	-16	-4	0	-15	-8	0	-9	-4	-6	-5	-5	-4	9	-2	-6	-7	-8	-15	-14	-6
R	-8	-9	-12	-11	-10	-11	-3	-6	-1	-10	-5	-7	-5	-2	9	-4	-8	-9	-3	-11	-7
S	-1	-4	-5	-5	-7	-3	-7	-8	-5	-9	-6	-1	-3	-6	-4	7	0	-8	-6	-8	-4
T	-1	-9	-6	-7	-10	-7	-8	-3	-4	-8	-5	-3	-5	-7	-8	0	7	-4	-15	-7	-5
V	-3	-7	-9	-8	-9	-7	-7	1	-10	-3	-2	-9	-7	-8	-9	-8	-4	7	-18	-8	-6
W	-16	-18	-17	-19	-6	-17	-8	-16	-14	-7	-15	-9	-16	-15	-3	-6	-15	-18	13	-6	-13
Y	-9	-5	-13	-9	1	-16	-4	-7	-10	-8	-13	-5	-16	-14	-11	-8	-7	-8	-6	10	-9
X	-4	-11	-7	-6	-9	-6	-6	-6	-6	-7	-6	-4	-6	-6	-7	-4	-5	-6	-13	-9	-6
