# Supplementary material for: GPU-accelerated homology search with MMseqs2
Source: Nat Methods. 2025 Sep 18;22(10):2024–7. doi: 10.1038/s41592-025-02819-8 (PMC12510879; doi:10.1038/s41592-025-02819-8)
Supplement: Supplementary file 4 — Binary for introduced software with execution examples and instructions. [file 41592_2025_2819_MOESM4_ESM.zip › mmseqs/matrices/PAM110.out]

# PAM110
# Background (precomputed optional): 0.09255 0.03195 0.05090 0.04371 0.03491 0.08280 0.03571 0.04177 0.08991 0.07037 0.01679 0.02821 0.05518 0.03123 0.03428 0.11003 0.03394 0.06698 0.01185 0.03694 0.00001
# Lambda     (precomputed optional): 0.34818
	A	C	D	E	F	G	H	I	K	L	M	N	P	Q	R	S	T	V	W	Y	X
A	3	-3	-1	0	-4	1	-3	-1	-3	-3	-2	-1	1	-1	-3	1	1	0	-7	-4	-1
C	-3	9	-7	-7	-6	-5	-4	-3	-7	-8	-7	-5	-4	-7	-4	-1	-3	-3	-9	-1	-4
D	-1	-7	5	4	-7	0	0	-3	-1	-6	-5	2	-3	1	-4	-1	-1	-4	-8	-5	-2
E	0	-7	4	5	-7	-1	-1	-3	-1	-5	-3	1	-2	2	-3	-1	-2	-3	-9	-5	-2
F	-4	-6	-7	-7	8	-5	-3	0	-7	0	-1	-4	-6	-6	-5	-4	-4	-3	-1	4	-4
G	1	-5	0	-1	-5	5	-4	-4	-3	-6	-4	0	-2	-3	-4	0	-2	-2	-8	-7	-2
H	-3	-4	0	-1	-3	-4	7	-4	-2	-3	-4	2	-1	3	1	-2	-3	-3	-4	-1	-2
I	-1	-3	-3	-3	0	-4	-4	6	-3	1	1	-2	-4	-3	-3	-3	0	3	-7	-2	-2
K	-3	-7	-1	-1	-7	-3	-2	-3	5	-4	0	1	-3	0	2	-1	-1	-4	-5	-5	-2
L	-3	-8	-6	-5	0	-6	-3	1	-4	6	3	-4	-4	-2	-4	-4	-3	1	-3	-3	-2
M	-2	-7	-5	-3	-1	-4	-4	1	0	3	8	-3	-4	-1	-1	-2	-1	1	-6	-5	-2
N	-1	-5	2	1	-4	0	2	-2	1	-4	-3	4	-2	0	-1	1	0	-3	-5	-2	-1
P	1	-4	-3	-2	-6	-2	-1	-4	-3	-4	-4	-2	6	0	-1	0	-1	-2	-7	-7	-2
Q	-1	-7	1	2	-6	-3	3	-3	0	-2	-1	0	0	6	1	-2	-2	-3	-6	-6	-1
R	-3	-4	-4	-3	-5	-4	1	-3	2	-4	-1	-1	-1	1	7	-1	-2	-4	1	-5	-2
S	1	-1	-1	-1	-4	0	-2	-3	-1	-4	-2	1	0	-2	-1	3	2	-2	-3	-3	-1
T	1	-3	-1	-2	-4	-2	-3	0	-1	-3	-1	0	-1	-2	-2	2	5	0	-6	-3	-1
V	0	-3	-4	-3	-3	-2	-3	3	-4	1	1	-3	-2	-3	-4	-2	0	5	-8	-4	-2
W	-7	-9	-8	-9	-1	-8	-4	-7	-5	-3	-6	-5	-7	-6	1	-3	-6	-8	12	-2	-5
Y	-4	-1	-5	-5	4	-7	-1	-2	-5	-3	-5	-2	-7	-6	-5	-3	-3	-4	-2	8	-3
X	-1	-4	-2	-2	-4	-2	-2	-2	-2	-2	-2	-1	-2	-1	-2	-1	-1	-2	-5	-3	-2
