# Supplementary material for: GPU-accelerated homology search with MMseqs2
Source: Nat Methods. 2025 Sep 18;22(10):2024–7. doi: 10.1038/s41592-025-02819-8 (PMC12510879; doi:10.1038/s41592-025-02819-8)
Supplement: Supplementary file 4 — Binary for introduced software with execution examples and instructions. [file 41592_2025_2819_MOESM4_ESM.zip › mmseqs/matrices/blosum45.out]

# BLOSUM45 in 1/2 Bit
# Background (precomputed optional): 0.07825 0.02350 0.04971 0.05809 0.04643 0.07498 0.02480 0.06190 0.06000 0.09376 0.02508 0.04187 0.04260 0.03591 0.05229 0.06118 0.05250 0.06998 0.01337 0.03378 0.00001
# Lambda     (precomputed optional): 0.34657
   A       C       D       E       F       G       H       I       K       L       M       N       P       Q       R       S       T       V       W       Y       X
A  3.1219 -0.6424 -1.0751 -0.5545 -1.5354  0.2229 -1.2249 -0.8424 -0.6940 -0.9786 -0.5679 -0.6837 -0.9940 -0.4129 -1.0304  0.7577  0.0017  0.0285 -1.6451 -1.2935 -1.0000
C -0.6424  8.1902 -1.8164 -1.7495 -1.4660 -1.6894 -2.0545 -1.7630 -1.7422 -1.1441 -1.4561 -1.1118 -2.5619 -2.0807 -2.1675 -0.6549 -0.5664 -0.9689 -3.1675 -2.0648 -1.0000
D -1.0751 -1.8164  4.8422  1.4319 -2.4284 -0.8671 -0.0695 -2.3667 -0.1734 -2.2248 -2.0324  1.1733 -0.9317 -0.1248 -0.7497 -0.2112 -0.3816 -2.0372 -2.8426 -1.2656 -1.0000
E -0.5545 -1.7495  1.4319  3.9071 -2.0128 -1.5897 -0.1126 -2.0863  0.7052 -1.6180 -1.4033 -0.3258 -0.2698  1.2289  0.0309 -0.2654 -0.5277 -1.6981 -1.8905 -1.3954 -1.0000
F -1.5354 -1.4660 -2.4284 -2.0128  5.0462 -2.1157 -1.1166  0.1783 -1.8363  0.7636  0.1751 -1.6096 -2.2965 -2.3456 -1.5247 -1.4286 -0.9635 -0.1405  0.8764  2.2547 -1.0000
G  0.2229 -1.6894 -0.8671 -1.5897 -2.1157  4.6844 -1.1898 -2.5283 -1.1218 -2.3034 -1.5485  0.1645 -1.0202 -1.0832 -1.6208  0.1627 -1.0589 -2.1225 -1.5161 -1.7292 -1.0000
H -1.2249 -2.0545 -0.0695 -0.1126 -1.1166 -1.1898  6.4996 -2.2828 -0.3354 -1.1561 -0.2466  0.5739 -1.1936  0.4045 -0.0788 -0.4543 -1.0035 -2.2614 -2.2924  1.1156 -1.0000
I -0.8424 -1.7630 -2.3667 -2.0863  0.1783 -2.5283 -2.2828  3.3854 -1.8193  1.3493  1.0826 -1.6513 -1.4279 -1.5820 -2.0678 -1.3867 -0.4774  2.2433 -1.6479 -0.2834 -1.0000
K -0.6940 -1.7422 -0.1734  0.7052 -1.8363 -1.1218 -0.3354 -1.8193  3.4685 -1.7064 -0.8768  0.3239 -0.7125  0.8230  1.9160 -0.3365 -0.3539 -1.5144 -1.6649 -0.8801 -1.0000
L -0.9786 -1.1441 -2.2248 -1.6180  0.7636 -2.3034 -1.1561  1.3493 -1.7064  3.1671  1.5840 -2.0956 -2.1304 -1.2786 -1.4685 -1.6954 -0.7142  0.8307 -1.1518 -0.1025 -1.0000
M -0.5679 -1.4561 -2.0324 -1.4033  0.1751 -1.5485 -0.2466  1.0826 -0.8768  1.5840  4.0812 -1.1054 -1.2711 -0.1771 -0.7321 -1.1973 -0.4337  0.6110 -1.3132  0.0661 -1.0000
N -0.6837 -1.1118  1.1733 -0.3258 -1.6096  0.1645  0.5739 -1.6513  0.3239 -2.0956 -1.1054  4.3257 -1.2859  0.0922 -0.3109  0.5253  0.3134 -1.7166 -2.7191 -1.4460 -1.0000
P -0.9940 -2.5619 -0.9317 -0.2698 -2.2965 -1.0202 -1.1936 -1.4279 -0.7125 -2.1304 -1.2711 -1.2859  6.2813 -0.9659 -1.5637 -0.8311 -0.4478 -1.7777 -1.8592 -2.1248 -1.0000
Q -0.4129 -2.0807 -0.1248  1.2289 -2.3456 -1.0832  0.4045 -1.5820  0.8230 -1.2786 -0.1771  0.0922 -0.9659  4.2798  0.8210  0.2535 -0.7147 -1.7394 -1.2645 -0.5405 -1.0000
R -1.0304 -2.1675 -0.7497  0.0309 -1.5247 -1.6208 -0.0788 -2.0678  1.9160 -1.4685 -0.7321 -0.3109 -1.5637  0.8210  4.4940 -0.6473 -0.9673 -1.5832 -1.5709 -0.6171 -1.0000
S  0.7577 -0.6549 -0.2112 -0.2654 -1.4286  0.1627 -0.4543 -1.3867 -0.3365 -1.6954 -1.1973  0.5253 -0.8311  0.2535 -0.6473  2.9521  1.1165 -0.9166 -2.4462 -1.0050 -1.0000
T  0.0017 -0.5664 -0.3816 -0.5277 -0.9635 -1.0589 -1.0035 -0.4774 -0.3539 -0.7142 -0.4337  0.3134 -0.4478 -0.7147 -0.9673  1.1165  3.3003  0.1137 -2.2776 -0.8553 -1.0000
V  0.0285 -0.9689 -2.0372 -1.6981 -0.1405 -2.1225 -2.2614  2.2433 -1.5144  0.8307  0.6110 -1.7166 -1.7777 -1.7394 -1.5832 -0.9166  0.1137  3.0429 -2.1582 -0.6107 -1.0000
W -1.6451 -3.1675 -2.8426 -1.8905  0.8764 -1.5161 -2.2924 -1.6479 -1.6649 -1.1518 -1.3132 -2.7191 -1.8592 -1.2645 -1.5709 -2.4462 -2.2776 -2.1582  9.7850  1.6975 -1.0000
Y -1.2935 -2.0648 -1.2656 -1.3954  2.2547 -1.7292  1.1156 -0.2834 -0.8801 -0.1025  0.0661 -1.4460 -2.1248 -0.5405 -0.6171 -1.0050 -0.8553 -0.6107  1.6975  5.0489 -1.0000
X -1.0000 -1.0000 -1.0000 -1.0000 -1.0000 -1.0000 -1.0000 -1.0000 -1.0000 -1.0000 -1.0000 -1.0000 -1.0000 -1.0000 -1.0000 -1.0000 -1.0000 -1.0000 -1.0000 -1.0000 -1.0000
