# Supplementary material for: GPU-accelerated homology search with MMseqs2
Source: Nat Methods. 2025 Sep 18;22(10):2024–7. doi: 10.1038/s41592-025-02819-8 (PMC12510879; doi:10.1038/s41592-025-02819-8)
Supplement: Supplementary file 4 — Binary for introduced software with execution examples and instructions. [file 41592_2025_2819_MOESM4_ESM.zip › mmseqs/matrices/blosum50.out]

# BLOSUM50 in 1/2 Bit
# Background (precomputed optional): 0.07654 0.02232 0.05139 0.05645 0.04810 0.07385 0.02471 0.06406 0.05787 0.09559 0.02439 0.04364 0.04088 0.03492 0.05325 0.05948 0.05292 0.07243 0.01371 0.03349 0.00001
# Lambda     (precomputed optional): 0.34657
   A       C       D       E       F       G       H       I       K       L       M       N       P       Q       R       S       T       V       W       Y       X
A  3.4217 -0.3440 -1.2002 -0.6534 -1.7445  0.2784 -1.2822 -0.9673 -0.8392 -1.2123 -0.4572 -0.9498 -0.9689 -0.5729 -1.1626  0.8948 -0.0958 -0.0535 -2.2183 -1.4913 -1.0000
C -0.3440  8.3766 -2.4505 -2.2656 -1.6474 -1.8628 -1.9012 -1.5362 -2.2414 -1.2426 -1.1088 -1.4691 -2.6218 -2.1100 -2.4498 -0.5381 -0.5800 -0.6128 -3.3595 -1.7849 -1.0000
D -1.2002 -2.4505  5.2230  1.4586 -3.1360 -0.8514 -0.3564 -2.8677 -0.3351 -2.8461 -2.4018  1.2792 -0.9897 -0.0968 -1.1190 -0.2359 -0.5544 -2.4237 -3.4069 -1.9743 -1.0000
E -0.6534 -2.2656  1.4586  4.2994 -2.2654 -1.7784 -0.2674 -2.5338  0.8252 -2.1273 -1.4495 -0.2413 -0.5072  1.4820 -0.0690 -0.3620 -0.5760 -2.1233 -1.7353 -1.2355 -1.0000
F -1.7445 -1.6474 -3.1360 -2.2654  5.4607 -2.5449 -0.8120 -0.0298 -2.3364  0.6708  0.1451 -2.3774 -2.8244 -2.5240 -2.2294 -1.7094 -1.6202 -0.4364  0.8618  2.5553 -1.0000
G  0.2784 -1.8628 -0.8514 -1.7784 -2.5449  5.0682 -1.4678 -2.8659 -1.2214 -2.8155 -1.8900 -0.0908 -1.3785 -1.2813 -1.9036 -0.0022 -1.3046 -2.6243 -1.9719 -2.1953 -1.0000
H -1.2822 -1.9012 -0.3564 -0.2674 -0.8120 -1.4678  6.7706 -2.5618 -0.1616 -1.7384 -0.7914  0.9586 -1.5623  0.5479 -0.0536 -0.5637 -1.2313 -2.5472 -2.1480  1.3015 -1.0000
I -0.9673 -1.5362 -2.8677 -2.5338 -0.0298 -2.8659 -2.5618  3.5403 -2.1890  1.5256  1.0483 -2.2985 -1.9360 -1.9847 -2.3997 -1.7479 -0.4328  2.4192 -1.8730 -0.5512 -1.0000
K -0.8392 -2.2414 -0.3351  0.8252 -2.3364 -1.2214 -0.1616 -2.1890  3.9128 -2.1226 -1.0907  0.1693 -0.7779  1.0088  2.0918 -0.3266 -0.4866 -1.8713 -2.2306 -1.1652 -1.0000
L -1.2123 -1.2426 -2.8461 -2.1273  0.6708 -2.8155 -1.7384  1.5256 -2.1226  3.4694  1.6798 -2.5540 -2.3449 -1.6579 -1.7039 -1.9394 -0.7950  0.8104 -1.4666 -0.4406 -1.0000
M -0.4572 -1.1088 -2.4018 -1.4495  0.1451 -1.8900 -0.7914  1.0483 -1.0907  1.6798  4.5354 -1.4191 -1.7523 -0.1180 -1.1212 -1.1031 -0.3613  0.5579 -0.7861 -0.2474 -1.0000
N -0.9498 -1.4691  1.2792 -0.2413 -2.3774 -0.0908  0.9586 -2.2985  0.1693 -2.5540 -1.4191  4.8040 -1.4535  0.0991 -0.4561  0.5840  0.2981 -2.2203 -2.8247 -1.3957 -1.0000
P -0.9689 -2.6218 -0.9897 -0.5072 -2.8244 -1.3785 -1.5623 -1.9360 -0.7779 -2.3449 -1.7523 -1.4535  6.7020 -0.8282 -1.8944 -0.7940 -0.8356 -1.8623 -2.5025 -2.1898 -1.0000
Q -0.5729 -2.1100 -0.0968  1.4820 -2.5240 -1.2813  0.5479 -1.9847  1.0088 -1.6579 -0.1180  0.0991 -0.8282  4.4636  0.8816  0.1918 -0.6069 -1.6865 -0.9692 -0.8607 -1.0000
R -1.1626 -2.4498 -1.1190 -0.0690 -2.2294 -1.9036 -0.0536 -2.3997  2.0918 -1.7039 -1.1212 -0.4561 -1.8944  0.8816  4.8541 -0.6277 -0.8824 -1.9288 -1.8383 -0.9194 -1.0000
S  0.8948 -0.5381 -0.2359 -0.3620 -1.7094 -0.0022 -0.5637 -1.7479 -0.3266 -1.9394 -1.1031  0.5840 -0.7940  0.1918 -0.6277  3.3043  1.1647 -1.1185 -2.6998 -1.2385 -1.0000
T -0.0958 -0.5800 -0.5544 -0.5760 -1.6202 -1.3046 -1.2313 -0.4328 -0.4866 -0.7950 -0.3613  0.2981 -0.8356 -0.6069 -0.8824  1.1647  3.6581  0.1679 -1.9846 -1.0676 -1.0000
V -0.0535 -0.6128 -2.4237 -2.1233 -0.4364 -2.6243 -2.5472  2.4192 -1.8713  0.8104  0.5579 -2.2203 -1.8623 -1.6865 -1.9288 -1.1185  0.1679  3.2807 -2.0889 -0.9186 -1.0000
W -2.2183 -3.3595 -3.4069 -1.7353  0.8618 -1.9719 -2.1480 -1.8730 -2.2306 -1.4666 -0.7861 -2.8247 -2.5025 -0.9692 -1.8383 -2.6998 -1.9846 -2.0889  9.9418  1.6396 -1.0000
Y -1.4913 -1.7849 -1.9743 -1.2355  2.5553 -2.1953  1.3015 -0.5512 -1.1652 -0.4406 -0.2474 -1.3957 -2.1898 -0.8607 -0.9194 -1.2385 -1.0676 -0.9186  1.6396  5.5702 -1.0000
X -1.0000 -1.0000 -1.0000 -1.0000 -1.0000 -1.0000 -1.0000 -1.0000 -1.0000 -1.0000 -1.0000 -1.0000 -1.0000 -1.0000 -1.0000 -1.0000 -1.0000 -1.0000 -1.0000 -1.0000 -1.0000
