# Supplementary material for: GPU-accelerated homology search with MMseqs2
Source: Nat Methods. 2025 Sep 18;22(10):2024–7. doi: 10.1038/s41592-025-02819-8 (PMC12510879; doi:10.1038/s41592-025-02819-8)
Supplement: Supplementary file 4 — Binary for introduced software with execution examples and instructions. [file 41592_2025_2819_MOESM4_ESM.zip › mmseqs/matrices/blosum75.out]

# BLOSUM75 in 1/2 Bit
# Background (precomputed optional): 0.07354 0.02718 0.05370 0.05405 0.04792 0.07522 0.02561 0.06770 0.05547 0.10137 0.02473 0.04341 0.03836 0.03350 0.05104 0.05635 0.04953 0.07295 0.01409 0.03427 0.00001
# Lambda     (precomputed optional): 0.34657
   A       C       D       E       F       G       H       I       K       L       M       N       P       Q       R       S       T       V       W       Y       X
A  4.3642 -0.7178 -2.1931 -0.9795 -2.6320 -0.0249 -1.7879 -1.6727 -0.8608 -1.8902 -1.2384 -1.8504 -0.6599 -1.0315 -1.6979  1.2749 -0.0519 -0.3642 -3.2269 -2.2548 -1.0000
C -0.7178  8.7214 -4.1131 -4.6349 -2.3973 -3.3654 -3.9849 -1.3474 -3.8023 -1.7590 -1.8353 -3.3280 -3.5396 -3.1068 -3.9359 -1.2667 -1.3033 -1.0931 -2.9623 -3.0434 -1.0000
D -2.1931 -4.1131  6.2661  1.4281 -3.9873 -1.6330 -1.4377 -4.1601 -1.0220 -4.4922 -3.7505  1.2924 -2.1360 -0.7008 -2.0488 -0.5884 -1.2756 -3.8684 -5.1232 -3.8369 -1.0000
E -0.9795 -4.6349  1.4281  5.4645 -3.8502 -2.5072 -0.1052 -3.7719  0.6250 -3.5494 -2.2413 -0.5157 -1.4961  1.8172 -0.3610 -0.3063 -0.9503 -2.7790 -3.6854 -2.8617 -1.0000
F -2.6320 -2.3973 -3.9873 -3.8502  6.3360 -3.7367 -1.5452 -0.4029 -3.5320  0.3711 -0.2505 -3.6290 -3.9787 -3.5004 -3.4204 -2.7425 -2.2409 -1.0627  0.5179  2.8488 -1.0000
G -0.0249 -3.3654 -1.6330 -2.5072 -3.7367  5.8912 -2.4911 -4.5184 -1.8857 -4.2536 -3.3475 -0.7117 -2.8355 -2.3553 -2.6808 -0.5783 -1.8294 -3.7942 -3.4207 -4.0068 -1.0000
H -1.7879 -3.9849 -1.4377 -0.1052 -1.5452 -2.4911  7.8578 -3.8729 -0.7826 -3.2349 -2.2281  0.4418 -2.3799  0.6519 -0.1880 -1.1100 -1.7553 -3.5118 -2.4092  1.8166 -1.0000
I -1.6727 -1.3474 -4.1601 -3.7719 -0.4029 -4.5184 -3.8729  4.3955 -3.1951  1.4976  1.2252 -3.7834 -3.3994 -3.3056 -3.3507 -2.7344 -0.9287  2.6069 -2.7904 -1.5523 -1.0000
K -0.8608 -3.8023 -1.0220  0.6250 -3.5320 -1.8857 -0.7826 -3.1951  5.0952 -2.8307 -1.6703 -0.1402 -1.3210  1.2792  2.2501 -0.4896 -0.7827 -2.7182 -3.8032 -2.3108 -1.0000
L -1.8902 -1.7590 -4.4922 -3.5494  0.3711 -4.2536 -3.2349  1.4976 -2.8307  4.1506  2.1203 -3.9280 -3.3521 -2.5371 -2.8345 -2.7462 -1.5454  0.6617 -2.1454 -1.3886 -1.0000
M -1.2384 -1.8353 -3.7505 -2.2413 -0.2505 -3.3475 -2.2281  1.2252 -1.6703  2.1203  5.9989 -2.6215 -2.8251 -0.3084 -1.8695 -1.8141 -0.7129  0.6124 -1.7783 -1.5705 -1.0000
N -1.8504 -3.3280  1.2924 -0.5157 -3.6290 -0.7117  0.4418 -3.7834 -0.1402 -3.9280 -2.6215  6.2144 -2.6047 -0.0634 -0.7048  0.4408 -0.1712 -3.3893 -4.1471 -2.6694 -1.0000
P -0.6599 -3.5396 -2.1360 -1.4961 -3.9787 -2.8355 -2.3799 -3.3994 -1.3210 -3.3521 -2.8251 -2.6047  7.7257 -1.6735 -2.2194 -1.0849 -1.4543 -2.7491 -4.5092 -3.7043 -1.0000
Q -1.0315 -3.1068 -0.7008  1.8172 -3.5004 -2.3553  0.6519 -3.3056  1.2792 -2.5371 -0.3084 -0.0634 -1.6735  5.9966  0.9784 -0.3675 -0.8396 -2.4526 -2.3171 -2.1181 -1.0000
R -1.6979 -3.9359 -2.0488 -0.3610 -3.4204 -2.6808 -0.1880 -3.3507  2.2501 -2.8345 -1.8695 -0.7048 -2.2194  0.9784  5.9399 -0.9699 -1.3581 -2.9058 -3.4296 -2.2216 -1.0000
S  1.2749 -1.2667 -0.5884 -0.3063 -2.7425 -0.5783 -1.1100 -2.7344 -0.4896 -2.7462 -1.8141  0.4408 -1.0849 -0.3675 -0.9699  4.5284  1.4378 -1.9539 -3.4971 -2.1192 -1.0000
T -0.0519 -1.3033 -1.2756 -0.9503 -2.2409 -1.8294 -1.7553 -0.9287 -0.7827 -1.5454 -0.7129 -0.1712 -1.4543 -0.8396 -1.3581  1.4378  5.0867 -0.2319 -3.3357 -2.0284 -1.0000
V -0.3642 -1.0931 -3.8684 -2.7790 -1.0627 -3.7942 -3.5118  2.6069 -2.7182  0.6617  0.6124 -3.3893 -2.7491 -2.4526 -2.9058 -1.9539 -0.2319  4.2185 -2.9791 -1.7203 -1.0000
W -3.2269 -2.9623 -5.1232 -3.6854  0.5179 -3.4207 -2.4092 -2.7904 -3.8032 -2.1454 -1.7783 -4.1471 -4.5092 -2.3171 -3.4296 -3.4971 -3.3357 -2.9791 10.6750  2.1234 -1.0000
Y -2.2548 -3.0434 -3.8369 -2.8617  2.8488 -4.0068  1.8166 -1.5523 -2.3108 -1.3886 -1.5705 -2.6694 -3.7043 -2.1181 -2.2216 -2.1192 -2.0284 -1.7203  2.1234  7.0683 -1.0000
X -1.0000 -1.0000 -1.0000 -1.0000 -1.0000 -1.0000 -1.0000 -1.0000 -1.0000 -1.0000 -1.0000 -1.0000 -1.0000 -1.0000 -1.0000 -1.0000 -1.0000 -1.0000 -1.0000 -1.0000 -1.0000
