# Supplementary material for: GPU-accelerated homology search with MMseqs2
Source: Nat Methods. 2025 Sep 18;22(10):2024–7. doi: 10.1038/s41592-025-02819-8 (PMC12510879; doi:10.1038/s41592-025-02819-8)
Supplement: Supplementary file 4 — Binary for introduced software with execution examples and instructions. [file 41592_2025_2819_MOESM4_ESM.zip › mmseqs/matrices/blosum60.out]

# BLOSUM60 in 1/2 Bit
# Background (precomputed optional): 0.07455 0.02446 0.05250 0.05498 0.04809 0.07334 0.02525 0.06677 0.05759 0.09865 0.02517 0.04341 0.03954 0.03429 0.05202 0.05820 0.05193 0.07318 0.01353 0.03255 0.00001
# Lambda     (precomputed optional): 0.34658
   A       C       D       E       F       G       H       I       K       L       M       N       P       Q       R       S       T       V       W       Y       X
A  3.8330 -0.3290 -1.6674 -0.8762 -2.0947  0.1548 -1.5436 -1.1948 -0.7972 -1.3823 -0.9062 -1.3615 -0.9186 -0.7243 -1.3618  1.0699 -0.0520 -0.1445 -2.5631 -1.6290 -1.5000
C -0.3290  8.5513 -3.3480 -3.4074 -2.2086 -2.3983 -2.8951 -1.4205 -3.0012 -1.3201 -1.4609 -2.4441 -2.6577 -2.7131 -3.3106 -0.7957 -0.7759 -0.8133 -2.1774 -2.3419 -1.5000
D -1.6674 -3.3480  5.6805  1.6000 -3.4054 -1.2250 -0.9603 -2.9503 -0.5623 -3.4693 -3.0492  1.3607 -1.4466 -0.2433 -1.4886 -0.2404 -0.9287 -3.0262 -4.1790 -2.8600 -1.5000
E -0.8762 -3.4074  1.6000  4.8254 -3.0941 -2.0662 -0.2272 -3.0615  0.8136 -2.7224 -1.8860 -0.2571 -1.0757  1.7742 -0.1584 -0.1694 -0.8511 -2.4116 -2.6905 -1.9553 -1.5000
F -2.0947 -2.2086 -3.4054 -3.0941  5.9445 -3.0192 -1.1112 -0.1371 -2.8855  0.4636  0.0228 -2.9013 -3.5584 -3.0470 -2.6797 -2.2872 -2.0411 -0.8312  0.8238  2.8197 -1.5000
G  0.1548 -2.3983 -1.2250 -2.0662 -3.0192  5.5201 -1.9007 -3.4519 -1.4869 -3.5712 -2.4916 -0.3206 -2.0600 -1.7980 -2.2801 -0.2057 -1.5298 -3.0222 -2.2938 -2.8407 -1.5000
H -1.5436 -2.8951 -0.9603 -0.2272 -1.1112 -1.9007  7.4366 -3.0558 -0.5748 -2.6034 -1.4372  0.6700 -2.0405  0.6082 -0.0550 -0.7808 -1.5634 -3.1392 -2.2531  1.6234 -1.5000
I -1.1948 -1.4205 -2.9503 -3.0615 -0.1371 -3.4519 -3.0558  3.9170 -2.5865  1.5005  1.1660 -2.9495 -2.7252 -2.6859 -2.8086 -2.2595 -0.6709  2.5161 -2.4881 -1.1625 -1.5000
K -0.7972 -3.0012 -0.5623  0.8136 -2.8855 -1.4869 -0.5748 -2.5865  4.3951 -2.4039 -1.3776 -0.1245 -0.8840  1.2876  2.1386 -0.2238 -0.6391 -2.1524 -2.9212 -1.6915 -1.5000
L -1.3823 -1.3201 -3.4693 -2.7224  0.4636 -3.5712 -2.6034  1.5005 -2.4039  3.7900  1.9139 -3.1931 -2.7696 -1.9955 -2.1044 -2.3638 -1.1497  0.7975 -1.6377 -0.9224 -1.5000
M -0.9062 -1.4609 -3.0492 -1.8860  0.0228 -2.4916 -1.4372  1.1660 -1.3776  1.9139  5.2825 -2.0740 -2.4422 -0.3900 -1.3376 -1.4539 -0.6242  0.7224 -1.2988 -0.8160 -1.5000
N -1.3615 -2.4441  1.3607 -0.2571 -2.9013 -0.3206  0.6700 -2.9495 -0.1245 -3.1931 -2.0740  5.5395 -1.9020  0.0103 -0.4388  0.6088  0.0658 -2.7415 -3.6005 -1.9315 -1.5000
P -0.9186 -2.6577 -1.4466 -1.0757 -3.5584 -2.0600 -2.0405 -2.7252 -0.8840 -2.7696 -2.4422 -1.9020  7.2693 -1.2093 -2.1751 -0.8918 -1.1481 -2.2984 -3.5801 -2.8928 -1.5000
Q -0.7243 -2.7131 -0.2433  1.7742 -3.0470 -1.7980  0.6082 -2.6859  1.2876 -1.9955 -0.3900  0.0103 -1.2093  5.1215  0.9891 -0.0823 -0.6146 -2.0699 -1.7727 -1.2851 -1.5000
R -1.3618 -3.3106 -1.4886 -0.1584 -2.6797 -2.2801 -0.0550 -2.8086  2.1386 -2.1044 -1.3376 -0.4388 -2.1751  0.9891  5.3731 -0.7823 -1.0634 -2.3714 -2.5977 -1.5907 -1.5000
S  1.0699 -0.7957 -0.2404 -0.1694 -2.2872 -0.2057 -0.7808 -2.2595 -0.2238 -2.3638 -1.4539  0.6088 -0.8918 -0.0823 -0.7823  3.8044  1.3405 -1.5867 -2.7719 -1.6690 -1.5000
T -0.0520 -0.7759 -0.9287 -0.8511 -2.0411 -1.5298 -1.5634 -0.6709 -0.6391 -1.1497 -0.6242  0.0658 -1.1481 -0.6146 -1.0634  1.3405  4.3871 -0.0333 -2.4438 -1.5541 -1.5000
V -0.1445 -0.8133 -3.0262 -2.4116 -0.8312 -3.0222 -3.1392  2.5161 -2.1524  0.7975  0.7224 -2.7415 -2.2984 -2.0699 -2.3714 -1.5867 -0.0333  3.6846 -2.7417 -1.1392 -1.5000
W -2.5631 -2.1774 -4.1790 -2.6905  0.8238 -2.2938 -2.2531 -2.4881 -2.9212 -1.6377 -1.2988 -3.6005 -3.5801 -1.7727 -2.5977 -2.7719 -2.4438 -2.7417 10.3468  2.1872 -1.5000
Y -1.6290 -2.3419 -2.8600 -1.9553  2.8197 -2.8407  1.6234 -1.1625 -1.6915 -0.9224 -0.8160 -1.9315 -2.8928 -1.2851 -1.5907 -1.6690 -1.5541 -1.1392  2.1872  6.4347 -1.5000
X -1.0000 -1.0000 -1.0000 -1.0000 -1.0000 -1.0000 -1.0000 -1.0000 -1.0000 -1.0000 -1.0000 -1.0000 -1.0000 -1.0000 -1.0000 -1.0000 -1.0000 -1.0000 -1.0000 -1.0000 -1.0000
