# Supplementary material for: GPU-accelerated homology search with MMseqs2
Source: Nat Methods. 2025 Sep 18;22(10):2024–7. doi: 10.1038/s41592-025-02819-8 (PMC12510879; doi:10.1038/s41592-025-02819-8)
Supplement: Supplementary file 4 — Binary for introduced software with execution examples and instructions. [file 41592_2025_2819_MOESM4_ESM.zip › mmseqs/matrices/PAM10.out]

# PAM10
# Background (precomputed optional): 0.07766 0.03092 0.05514 0.05448 0.04223 0.08321 0.02901 0.03984 0.08275 0.08452 0.01395 0.03728 0.05864 0.03950 0.04071 0.07601 0.05556 0.05770 0.01099 0.02991 0.00001
# Lambda     (precomputed optional): 0.34513
	A	C	D	E	F	G	H	I	K	L	M	N	P	Q	R	S	T	V	W	Y	X
A	7	-10	-6	-5	-12	-4	-11	-8	-10	-9	-8	-7	-4	-7	-10	-3	-3	-5	-20	-11	-6
C	-10	10	-21	-20	-19	-13	-10	-9	-20	-21	-20	-17	-11	-20	-11	-6	-11	-9	-22	-7	-13
D	-6	-21	8	0	-21	-6	-7	-11	-8	-19	-17	-1	-12	-6	-17	-7	-8	-11	-21	-17	-9
E	-5	-20	0	8	-20	-7	-9	-8	-7	-13	-10	-5	-9	-1	-15	-7	-9	-10	-23	-11	-8
F	-12	-19	-21	-20	9	-12	-9	-5	-20	-5	-7	-12	-13	-19	-12	-9	-12	-12	-7	-1	-12
G	-4	-13	-6	-7	-12	7	-13	-17	-10	-14	-12	-6	-10	-10	-13	-4	-10	-9	-21	-20	-8
H	-11	-10	-7	-9	-9	-13	10	-13	-10	-9	-17	-2	-7	-2	-4	-9	-11	-9	-10	-6	-8
I	-8	-9	-11	-8	-5	-17	-13	9	-9	-4	-3	-8	-12	-11	-8	-10	-5	-1	-20	-9	-8
K	-10	-20	-8	-7	-20	-10	-10	-9	7	-11	-4	-4	-10	-6	-2	-7	-6	-13	-18	-12	-8
L	-9	-21	-19	-13	-5	-14	-9	-4	-11	7	-2	-10	-10	-8	-12	-12	-10	-5	-9	-10	-9
M	-8	-20	-17	-10	-7	-12	-17	-3	-4	-2	12	-15	-11	-7	-7	-8	-7	-4	-19	-17	-9
N	-7	-17	-1	-5	-12	-6	-2	-8	-4	-10	-15	9	-9	-7	-9	-2	-5	-12	-11	-7	-6
P	-4	-11	-12	-9	-13	-10	-7	-12	-10	-10	-11	-9	8	-6	-7	-4	-7	-9	-20	-20	-8
Q	-7	-20	-6	-1	-19	-10	-2	-11	-6	-8	-7	-7	-6	9	-4	-8	-9	-10	-19	-18	-8
R	-10	-11	-17	-15	-12	-13	-4	-8	-2	-12	-7	-9	-7	-4	9	-6	-10	-11	-5	-14	-9
S	-3	-6	-7	-7	-9	-4	-9	-10	-7	-12	-8	-2	-4	-8	-6	7	-2	-10	-8	-10	-6
T	-3	-11	-8	-9	-12	-10	-11	-5	-6	-10	-7	-5	-7	-9	-10	-2	8	-6	-19	-9	-7
V	-5	-9	-11	-10	-12	-9	-9	-1	-13	-5	-4	-12	-9	-10	-11	-10	-6	8	-22	-10	-8
W	-20	-22	-21	-23	-7	-21	-10	-20	-18	-9	-19	-11	-20	-19	-5	-8	-19	-22	13	-8	-16
Y	-11	-7	-17	-11	-1	-20	-6	-9	-12	-10	-17	-7	-20	-18	-14	-10	-9	-10	-8	10	-11
X	-6	-13	-9	-8	-12	-8	-8	-8	-8	-9	-9	-6	-8	-8	-9	-6	-7	-8	-16	-11	-8
