# Supplementary material for: GPU-accelerated homology search with MMseqs2
Source: Nat Methods. 2025 Sep 18;22(10):2024–7. doi: 10.1038/s41592-025-02819-8 (PMC12510879; doi:10.1038/s41592-025-02819-8)
Supplement: Supplementary file 4 — Binary for introduced software with execution examples and instructions. [file 41592_2025_2819_MOESM4_ESM.zip › mmseqs/matrices/PAM130.out]

# PAM130
# Background (precomputed optional): 0.09279 0.03221 0.04683 0.05288 0.04483 0.08180 0.02479 0.04990 0.07677 0.09507 0.01026 0.03186 0.04969 0.04310 0.05370 0.05572 0.05784 0.05482 0.01138 0.03374 0.00001
# Lambda     (precomputed optional): 0.34338
	A	C	D	E	F	G	H	I	K	L	M	N	P	Q	R	S	T	V	W	Y	X
A	3	-3	0	0	-4	1	-2	-1	-2	-3	-2	0	1	-1	-3	1	1	0	-6	-4	-1
C	-3	9	-6	-6	-5	-4	-4	-3	-6	-7	-6	-4	-3	-6	-4	0	-3	-2	-8	-1	-4
D	0	-6	5	3	-7	0	0	-3	-1	-5	-4	2	-2	1	-3	0	-1	-3	-7	-5	-1
E	0	-6	3	5	-6	-1	0	-2	-1	-4	-3	1	-2	2	-3	-1	-1	-3	-8	-5	-1
F	-4	-5	-7	-6	7	-5	-2	0	-6	1	-1	-4	-5	-6	-5	-3	-4	-2	-1	4	-3
G	1	-4	0	-1	-5	5	-3	-4	-3	-5	-4	0	-2	-2	-4	1	-1	-2	-7	-6	-2
H	-2	-4	0	0	-2	-3	7	-3	-1	-3	-3	2	-1	3	1	-2	-2	-3	-3	0	-1
I	-1	-3	-3	-2	0	-4	-3	5	-2	1	2	-2	-3	-3	-2	-2	0	3	-6	-2	-1
K	-2	-6	-1	-1	-6	-3	-1	-2	5	-4	0	1	-2	0	2	-1	0	-4	-5	-5	-1
L	-3	-7	-5	-4	1	-5	-3	1	-4	5	3	-3	-3	-2	-4	-4	-2	1	-2	-2	-2
M	-2	-6	-4	-3	-1	-4	-3	2	0	3	8	-3	-3	-1	-1	-2	-1	1	-5	-4	-1
N	0	-4	2	1	-4	0	2	-2	1	-3	-3	4	-1	0	-1	1	0	-3	-4	-2	-1
P	1	-3	-2	-2	-5	-2	-1	-3	-2	-3	-3	-1	6	0	-1	1	-1	-2	-6	-6	-1
Q	-1	-6	1	2	-6	-2	3	-3	0	-2	-1	0	0	5	1	-1	-2	-3	-6	-5	-1
R	-3	-4	-3	-3	-5	-4	1	-2	2	-4	-1	-1	-1	1	6	-1	-2	-3	1	-5	-2
S	1	0	0	-1	-3	1	-2	-2	-1	-4	-2	1	1	-1	-1	3	2	-2	-2	-3	-1
T	1	-3	-1	-1	-4	-1	-2	0	0	-2	-1	0	-1	-2	-2	2	4	0	-6	-3	-1
V	0	-2	-3	-3	-2	-2	-3	3	-4	1	1	-3	-2	-3	-3	-2	0	5	-7	-3	-1
W	-6	-8	-7	-8	-1	-7	-3	-6	-5	-2	-5	-4	-6	-6	1	-2	-6	-7	12	-1	-5
Y	-4	-1	-5	-5	4	-6	0	-2	-5	-2	-4	-2	-6	-5	-5	-3	-3	-3	-1	8	-3
X	-1	-4	-1	-1	-3	-2	-1	-1	-1	-2	-1	-1	-1	-1	-2	-1	-1	-1	-5	-3	-1
