# Supplementary material for: GPU-accelerated homology search with MMseqs2
Source: Nat Methods. 2025 Sep 18;22(10):2024–7. doi: 10.1038/s41592-025-02819-8 (PMC12510879; doi:10.1038/s41592-025-02819-8)
Supplement: Supplementary file 4 — Binary for introduced software with execution examples and instructions. [file 41592_2025_2819_MOESM4_ESM.zip › mmseqs/matrices/VTML80.out]

#
#  VTML_80
#
# This matrix was produced from: vtml_80qij.mat using vtml_P.mat background frequencies
#
# VTML_80 substitution matrix, Units = bits/2.0
# Expected score = -1.134601 bits; Entropy = 1.427882 bits
# Target fraction identity = 0.5015
# Lowest Score = -9, Highest Score= 11
#
# Background (precomputed optional): 0.0786 0.0178 0.0476 0.0624 0.034 0.0616 0.0203 0.0523 0.055 0.1045 0.0231 0.0402 0.0403 0.034 0.0462 0.07 0.0572 0.0784 0.0158 0.0374 0.00001
# Lambda     (precomputed optional): 0.34657
# Avg SeqId  (precomputed optional): 0.49301
        A       C       D       E       F       G       H       I       K       L       M       N       P       Q       R       S       T       V       W       Y       X
A       5       0       -2      -2      -4      -1      -3      -3      -2      -3      -2      -2      -1      -2      -3      1       0       0       -5      -4      -1
C       0       10      -7      -7      -6      -3      -3      -2      -6      -5      -1      -4      -4      -6      -4      0       -2      0       -8      -1      -1
D       -2      -7      7       2       -9      -2      -1      -7      -2      -8      -5      1       -2      -1      -5      -1      -2      -5      -7      -7      -1
E       -2      -7      2       6       -7      -3      -2      -5      0       -5      -4      -1      -2      2       -3      -1      -2      -4      -8      -4      -1
F       -4      -6      -9      -7      8       -6      -1      -1      -7      0       0       -5      -5      -4      -6      -3      -4      -2      1       3       -1
G       -1      -3      -2      -3      -6      7       -3      -8      -3      -7      -6      -1      -4      -4      -3      -1      -4      -5      -5      -6      -1
H       -3      -3      -1      -2      -1      -3      9       -5      -1      -3      -5      0       -3      1       0       -1      -2      -4      -2      1       -1
I       -3      -2      -7      -5      -1      -8      -5      6       -5      1       1       -5      -6      -5      -5      -5      -2      3       -3      -3      -1
K       -2      -6      -2      0       -7      -3      -1      -5      6       -4      -2      0       -2      1       3       -2      -1      -4      -5      -4      -1
L       -3      -5      -8      -5      0       -7      -3      1       -4      5       2       -5      -4      -3      -4      -4      -3      0       -2      -2      -1
M       -2      -1      -5      -4      0       -6      -5      1       -2      2       8       -4      -5      -2      -3      -4      -1      0       -6      -4      -1
N       -2      -4      1       -1      -5      -1      0       -5      0       -5      -4      7       -4      -1      -2      1       -1      -5      -6      -2      -1
P       -1      -4      -2      -2      -5      -4      -3      -6      -2      -4      -5      -4      8       -2      -3      -1      -2      -4      -5      -7      -1
Q       -2      -6      -1      2       -4      -4      1       -5      1       -3      -2      -1      -2      7       1       -1      -2      -3      -8      -5      -1
R       -3      -4      -5      -3      -6      -3      0       -5      3       -4      -3      -2      -3      1       7       -2      -3      -5      -4      -3      -1
S       1       0       -1      -1      -3      -1      -1      -5      -2      -4      -4      1       -1      -1      -2      5       1       -3      -4      -3      -1
T       0       -2      -2      -2      -4      -4      -2      -2      -1      -3      -1      -1      -2      -2      -3      1       6       -1      -7      -4      -1
V       0       0       -5      -4      -2      -5      -4      3       -4      0       0       -5      -4      -3      -5      -3      -1      5       -6      -4      -1
W       -5      -8      -7      -8      1       -5      -2      -3      -5      -2      -6      -6      -5      -8      -4      -4      -7      -6      11      1       -1
Y       -4      -1      -7      -4      3       -6      1       -3      -4      -2      -4      -2      -7      -5      -3      -3      -4      -4      1       8       -1
X       -1      -1      -1      -1      -1      -1      -1      -1      -1      -1      -1      -1      -1      -1      -1      -1      -1      -1      -1      -1      -1
