# Supplementary material for: GPU-accelerated homology search with MMseqs2
Source: Nat Methods. 2025 Sep 18;22(10):2024–7. doi: 10.1038/s41592-025-02819-8 (PMC12510879; doi:10.1038/s41592-025-02819-8)
Supplement: Supplementary file 4 — Binary for introduced software with execution examples and instructions. [file 41592_2025_2819_MOESM4_ESM.zip › mmseqs/matrices/VTML40.out]

#
#  VTML_40
#
# This matrix was produced from: vtml_40qij.mat using vtml_P.mat background frequencies
#
# VTML_40 substitution matrix, Units = bits/2.0
# Expected score = -1.991667 bits; Entropy = 2.267456 bits
# Target fraction identity = 0.6960
# Lowest Score = -12, Highest Score= 12
#
# Background (precomputed optional): 0.0819 0.0169 0.0453 0.0616 0.0465 0.0745 0.0217 0.0549 0.0582 0.0905 0.0274 0.0435 0.0506 0.0375 0.0447 0.0533 0.0569 0.081 0.0132 0.0329 0.00001
# Lambda     (precomputed optional): 0.34657
	A	C	D	E	F	G	H	I	K	L	M	N	P	Q	R	S	T	V	W	Y	X
A	6	-1	-4	-3	-6	-2	-5	-5	-4	-5	-4	-4	-3	-3	-5	0	-1	-1	-7	-6	-1
C	-1	11	-10	-10	-9	-5	-5	-3	-9	-9	-3	-6	-7	-9	-5	-2	-3	-2	-12	-3	-1
D	-4	-10	8	1	-12	-4	-3	-10	-3	-11	-7	0	-4	-3	-8	-3	-4	-7	-9	-10	-1
E	-3	-10	1	7	-11	-5	-4	-8	-1	-7	-6	-3	-4	1	-7	-3	-4	-6	-12	-5	-1
F	-6	-9	-12	-11	8	-9	-3	-3	-10	-1	-1	-8	-7	-6	-8	-5	-6	-4	-1	2	-1
G	-2	-5	-4	-5	-9	7	-5	-12	-5	-9	-8	-3	-6	-6	-5	-3	-6	-8	-7	-8	-1
H	-5	-5	-3	-4	-3	-5	10	-7	-3	-5	-8	-1	-4	0	-2	-3	-4	-6	-4	0	-1
I	-5	-3	-10	-8	-3	-12	-7	7	-7	0	0	-7	-8	-7	-7	-7	-3	2	-4	-5	-1
K	-4	-9	-3	-1	-10	-5	-3	-7	7	-6	-4	-2	-4	0	2	-3	-3	-6	-7	-6	-1
L	-5	-9	-11	-7	-1	-9	-5	0	-6	6	1	-7	-5	-4	-6	-6	-5	-1	-4	-4	-1
M	-4	-3	-7	-6	-1	-8	-8	0	-4	1	9	-5	-8	-3	-4	-6	-3	-2	-9	-8	-1
N	-4	-6	0	-3	-8	-3	-1	-7	-2	-7	-5	8	-6	-2	-3	-1	-2	-7	-8	-4	-1
P	-3	-7	-4	-4	-7	-6	-4	-8	-4	-5	-8	-6	8	-3	-5	-2	-4	-6	-7	-11	-1
Q	-3	-9	-3	1	-6	-6	0	-7	0	-4	-3	-2	-3	8	-1	-2	-3	-5	-11	-8	-1
R	-5	-5	-8	-7	-8	-5	-2	-7	2	-6	-4	-3	-5	-1	8	-4	-4	-7	-6	-5	-1
S	0	-2	-3	-3	-5	-3	-3	-7	-3	-6	-6	-1	-2	-2	-4	7	1	-6	-6	-4	-1
T	-1	-3	-4	-4	-6	-6	-4	-3	-3	-5	-3	-2	-4	-3	-4	1	7	-2	-11	-6	-1
V	-1	-2	-7	-6	-4	-8	-6	2	-6	-1	-2	-7	-6	-5	-7	-6	-2	6	-10	-6	-1
W	-7	-12	-9	-12	-1	-7	-4	-4	-7	-4	-9	-8	-7	-11	-6	-6	-11	-10	12	0	-1
Y	-6	-3	-10	-5	2	-8	0	-5	-6	-4	-8	-4	-11	-8	-5	-4	-6	-6	0	9	-1
X	-1	-1	-1	-1	-1	-1	-1	-1	-1	-1	-1	-1	-1	-1	-1	-1	-1	-1	-1	-1	-1
