# Supplementary material for: GPU-accelerated homology search with MMseqs2
Source: Nat Methods. 2025 Sep 18;22(10):2024–7. doi: 10.1038/s41592-025-02819-8 (PMC12510879; doi:10.1038/s41592-025-02819-8)
Supplement: Supplementary file 4 — Binary for introduced software with execution examples and instructions. [file 41592_2025_2819_MOESM4_ESM.zip › mmseqs/matrices/blosum70.out]

# BLOSUM70 in 1/2 Bit
# Background (precomputed optional): 0.07378 0.02662 0.05370 0.05401 0.04769 0.07521 0.02602 0.06776 0.05619 0.10126 0.02467 0.04386 0.03829 0.03370 0.05086 0.05649 0.04995 0.07258 0.01379 0.03356 0.00001
# Lambda     (precomputed optional): 0.34657
   A       C       D       E       F       G       H       I       K       L       M       N       P       Q       R       S       T       V       W       Y       X
A  4.2364 -0.6025 -2.0030 -0.9681 -2.4888  0.0322 -1.8236 -1.5456 -0.8601 -1.7676 -1.1640 -1.7406 -0.6968 -0.9409 -1.6012  1.2304 -0.0530 -0.2960 -2.9000 -2.1049 -1.0000
C -0.6025  8.6848 -3.7647 -4.3606 -2.3155 -3.1486 -3.7961 -1.3288 -3.6122 -1.6853 -1.7621 -3.2284 -3.2899 -3.0928 -3.8031 -1.0660 -1.2117 -1.1259 -2.5713 -2.7563 -1.0000
D -2.0030 -3.7647  6.0950  1.4941 -3.7812 -1.5223 -1.3348 -3.8555 -0.8967 -4.2618 -3.4877  1.3577 -1.9735 -0.5743 -1.8810 -0.4394 -1.1647 -3.6333 -4.7798 -3.6629 -1.0000
E -0.9681 -4.3606  1.4941  5.3006 -3.6969 -2.3616 -0.1131 -3.6010  0.6975 -3.3845 -2.3109 -0.4046 -1.3746  1.8443 -0.2679 -0.2215 -0.8748 -2.7045 -3.5636 -2.6170 -1.0000
F -2.4888 -2.3155 -3.7812 -3.6969  6.2358 -3.5049 -1.4036 -0.3073 -3.3788  0.3821 -0.1695 -3.4607 -3.9216 -3.3539 -3.2045 -2.6140 -2.1682 -0.9735  0.7986  2.8850 -1.0000
G  0.0322 -3.1486 -1.5223 -2.3616 -3.5049  5.7934 -2.4889 -4.3124 -1.7910 -4.1083 -3.1594 -0.5674 -2.6165 -2.1503 -2.5447 -0.5209 -1.7987 -3.5680 -3.0647 -3.6940 -1.0000
H -1.8236 -3.7961 -1.3348 -0.1131 -1.4036 -2.4889  7.7413 -3.6840 -0.7370 -3.2007 -2.0681  0.4651 -2.3090  0.6295 -0.2367 -0.9699 -1.6768 -3.3636 -2.3027  1.8480 -1.0000
I -1.5456 -1.3288 -3.8555 -3.6010 -0.3073 -4.3124 -3.6840  4.2758 -2.9946  1.5353  1.2025 -3.5604 -3.2453 -3.1601 -3.2474 -2.5964 -0.8486  2.5591 -2.6458 -1.4104 -1.0000
K -0.8601 -3.6122 -0.8967  0.6975 -3.3788 -1.7910 -0.7370 -2.9946  4.9098 -2.6646 -1.5394 -0.1737 -1.2039  1.3130  2.2190 -0.4014 -0.7211 -2.5260 -3.4926 -2.2213 -1.0000
L -1.7676 -1.6853 -4.2618 -3.3845  0.3821 -4.1083 -3.2007  1.5353 -2.6646  4.0507  2.1141 -3.7746 -3.2002 -2.4020 -2.6730 -2.6106 -1.5083  0.7250 -1.9954 -1.2373 -1.0000
M -1.1640 -1.7621 -3.4877 -2.3109 -0.1695 -3.1594 -2.0681  1.2025 -1.5394  2.1141  5.8509 -2.4639 -2.6990 -0.3916 -1.7451 -1.7101 -0.7383  0.6210 -1.8809 -1.3168 -1.0000
N -1.7406 -3.2284  1.3577 -0.4046 -3.4607 -0.5674  0.4651 -3.5604 -0.1737 -3.7746 -2.4639  6.0195 -2.4713 -0.0655 -0.6071  0.4955 -0.1330 -3.1409 -3.8658 -2.4625 -1.0000
P -0.6968 -3.2899 -1.9735 -1.3746 -3.9216 -2.6165 -2.3090 -3.2453 -1.2039 -3.2002 -2.6990 -2.4713  7.6309 -1.5650 -2.1564 -0.9621 -1.3875 -2.5625 -4.1117 -3.3554 -1.0000
Q -0.9409 -3.0928 -0.5743  1.8443 -3.3539 -2.1503  0.6295 -3.1601  1.3130 -2.4020 -0.3916 -0.0655 -1.5650  5.7513  1.0478 -0.2593 -0.7405 -2.3861 -2.1850 -1.9000 -1.0000
R -1.6012 -3.8031 -1.8810 -0.2679 -3.2045 -2.5447 -0.2367 -3.2474  2.2190 -2.6730 -1.7451 -0.6071 -2.1564  1.0478  5.7996 -0.8710 -1.2684 -2.6912 -3.1502 -1.9938 -1.0000
S  1.2304 -1.0660 -0.4394 -0.2215 -2.6140 -0.5209 -0.9699 -2.5964 -0.4014 -2.6106 -1.7101  0.4955 -0.9621 -0.2593 -0.8710  4.3005  1.4323 -1.8858 -3.2059 -1.8491 -1.0000
T -0.0530 -1.2117 -1.1647 -0.8748 -2.1682 -1.7987 -1.6768 -0.8486 -0.7211 -1.5083 -0.7383 -0.1330 -1.3875 -0.7405 -1.2684  1.4323  4.9315 -0.1832 -3.0254 -1.8807 -1.0000
V -0.2960 -1.1259 -3.6333 -2.7045 -0.9735 -3.5680 -3.3636  2.5591 -2.5260  0.7250  0.6210 -3.1409 -2.5625 -2.3861 -2.6912 -1.8858 -0.1832  4.0947 -2.8266 -1.5492 -1.0000
W -2.9000 -2.5713 -4.7798 -3.5636  0.7986 -3.0647 -2.3027 -2.6458 -3.4926 -1.9954 -1.8809 -3.8658 -4.1117 -2.1850 -3.1502 -3.2059 -3.0254 -2.8266 10.5996  2.0443 -1.0000
Y -2.1049 -2.7563 -3.6629 -2.6170  2.8850 -3.6940  1.8480 -1.4104 -2.2213 -1.2373 -1.3168 -2.4625 -3.3554 -1.9000 -1.9938 -1.8491 -1.8807 -1.5492  2.0443  6.9132 -1.0000
X -1.0000 -1.0000 -1.0000 -1.0000 -1.0000 -1.0000 -1.0000 -1.0000 -1.0000 -1.0000 -1.0000 -1.0000 -1.0000 -1.0000 -1.0000 -1.0000 -1.0000 -1.0000 -1.0000 -1.0000 -1.0000
