# Supplementary material for: GPU-accelerated homology search with MMseqs2
Source: Nat Methods. 2025 Sep 18;22(10):2024–7. doi: 10.1038/s41592-025-02819-8 (PMC12510879; doi:10.1038/s41592-025-02819-8)
Supplement: Supplementary file 4 — Binary for introduced software with execution examples and instructions. [file 41592_2025_2819_MOESM4_ESM.zip › mmseqs/matrices/blosum100.out]

# BLOSUM100 in 1/2 Bit
# Background (precomputed optional): 0.07232 0.02954 0.05418 0.05682 0.04668 0.08126 0.02542 0.06514 0.05153 0.09522 0.02514 0.04121 0.03836 0.03335 0.04929 0.05778 0.05329 0.07261 0.01532 0.03553 0.00001
# Lambda     (precomputed optional): 0.34657
   A       C       D       E       F       G       H       I       K       L       M       N       P       Q       R       S       T       V       W       Y       X
A  5.4032 -1.3914 -3.0411 -1.7843 -3.5667 -0.9429 -2.7743 -2.6285 -1.5480 -2.6564 -2.2890 -2.3818 -1.4407 -1.3900 -2.2348  0.9287 -0.5187 -1.0016 -4.1469 -3.5292 -1.0000
C -1.3914  9.0527 -5.4848 -6.1579 -2.8088 -4.8414 -5.4005 -2.0578 -5.0581 -3.0318 -2.9747 -3.5406 -5.0881 -4.7305 -5.2752 -1.9639 -1.9677 -1.8493 -4.7523 -3.8063 -1.0000
D -3.0411 -5.4848  6.8998  1.2184 -5.1339 -2.6139 -2.2034 -5.5668 -1.7833 -5.6110 -5.0504  0.8921 -3.1779 -1.5573 -3.1646 -1.4376 -2.3602 -5.1815 -6.8286 -4.7102 -1.0000
E -1.7843 -6.1579  1.2184  6.4067 -5.4035 -3.7801 -1.2411 -4.6892 -0.2027 -4.8131 -3.6510 -1.3014 -2.5706  1.2699 -1.5063 -1.1882 -2.0056 -3.4757 -5.1563 -4.4081 -1.0000
F -3.5667 -2.8088 -5.1339 -5.4035  7.1148 -5.3008 -2.4757 -1.1581 -4.1465 -0.2053 -0.8201 -4.7536 -4.9690 -4.0769 -4.3072 -3.4966 -3.2131 -2.0406 -0.1546  2.8128 -1.0000
G -0.9429 -4.8414 -2.6139 -3.7801 -5.3008  6.2764 -3.8416 -6.1517 -3.0523 -5.4721 -4.6061 -1.6322 -4.0604 -3.4201 -3.7592 -1.3507 -3.1131 -5.2764 -4.7482 -5.5585 -1.0000
H -2.7743 -5.4005 -2.2034 -1.2411 -2.4757 -3.8416  8.8359 -4.6339 -1.6949 -4.1020 -3.1707 -0.0680 -3.3603  0.4223 -0.6786 -1.8395 -2.5956 -4.6521 -3.3947  0.7851 -1.0000
I -2.6285 -2.0578 -5.5668 -4.6892 -1.1581 -6.1517 -4.6339  5.4860 -4.0961  1.0683  0.8327 -4.6851 -4.4346 -4.1728 -4.4623 -3.5610 -1.7216  2.4928 -4.1990 -2.5509 -1.0000
K -1.5480 -5.0581 -1.7833 -0.2027 -4.1465 -3.0523 -1.6949 -4.0961  6.3486 -3.7752 -2.3680 -0.7191 -2.1519  1.0072  2.0950 -1.2802 -1.7165 -3.6454 -5.4799 -3.5173 -1.0000
L -2.6564 -3.0318 -5.6110 -4.8131 -0.2053 -5.4721 -4.1020  1.0683 -3.7752  5.0745  1.7976 -4.7885 -4.3361 -3.1106 -3.7605 -3.6707 -2.5382  0.0712 -3.5650 -2.6023 -1.0000
M -2.2890 -2.9747 -5.0504 -3.6510 -0.8201 -4.6061 -3.1707  0.8327 -2.3680  1.7976  7.7652 -3.5663 -3.5381 -1.0360 -2.3627 -2.9372 -1.6332  0.1060 -2.6504 -3.0234 -1.0000
N -2.3818 -3.5406  0.8921 -1.3014 -4.7536 -1.6322 -0.0680 -4.6851 -0.7191 -4.7885 -3.5663  7.1701 -3.6484 -0.5367 -1.3090 -0.1322 -0.6628 -4.3570 -5.5154 -3.3740 -1.0000
P -1.4407 -5.0881 -3.1779 -2.5706 -4.9690 -4.0604 -3.3603 -4.4346 -2.1519 -4.3361 -3.5381 -3.6484  8.3170 -2.4081 -3.1091 -1.9224 -2.6034 -3.9119 -5.6482 -4.9408 -1.0000
Q -1.3900 -4.7305 -1.5573  1.2699 -4.0769 -3.4201  0.4223 -4.1728  1.0072 -3.1106 -1.0360 -0.5367 -2.4081  7.2781  0.0927 -1.1616 -1.6935 -3.4686 -3.2521 -2.7986 -1.0000
R -2.2348 -5.2752 -3.1646 -1.5063 -4.3072 -3.7592 -0.6786 -4.4623  2.0950 -3.7605 -2.3627 -1.3090 -3.1091  0.0927  6.9022 -1.7711 -2.3138 -4.0562 -4.4148 -3.3732 -1.0000
S  0.9287 -1.9639 -1.4376 -1.1882 -3.4966 -1.3507 -1.8395 -3.5610 -1.2802 -3.6707 -2.9372 -0.1322 -1.9224 -1.1616 -1.7711  5.6949  1.2058 -2.6600 -4.4629 -3.1981 -1.0000
T -0.5187 -1.9677 -2.3602 -2.0056 -3.2131 -3.1131 -2.5956 -1.7216 -1.7165 -2.5382 -1.6332 -0.6628 -2.6034 -1.6935 -2.3138  1.2058  6.1906 -0.8509 -4.7297 -3.1691 -1.0000
V -1.0016 -1.8493 -5.1815 -3.4757 -2.0406 -5.2764 -4.6521  2.4928 -3.6454  0.0712  0.1060 -4.3570 -3.9119 -3.4686 -4.0562 -2.6600 -0.8509  5.2848 -3.5985 -3.1704 -1.0000
W -4.1469 -4.7523 -6.8286 -5.1563 -0.1546 -4.7482 -3.3947 -4.1990 -5.4799 -3.5650 -2.6504 -5.5154 -5.6482 -3.2521 -4.4148 -4.4629 -4.7297 -3.5985 11.0288  1.3884 -1.0000
Y -3.5292 -3.8063 -4.7102 -4.4081  2.8128 -5.5585  0.7851 -2.5509 -3.5173 -2.6023 -3.0234 -3.3740 -4.9408 -2.7986 -3.3732 -3.1981 -3.1691 -3.1704  1.3884  7.9354 -1.0000
X -1.0000 -1.0000 -1.0000 -1.0000 -1.0000 -1.0000 -1.0000 -1.0000 -1.0000 -1.0000 -1.0000 -1.0000 -1.0000 -1.0000 -1.0000 -1.0000 -1.0000 -1.0000 -1.0000 -1.0000 -1.0000
