# Supplementary material for: GPU-accelerated homology search with MMseqs2
Source: Nat Methods. 2025 Sep 18;22(10):2024–7. doi: 10.1038/s41592-025-02819-8 (PMC12510879; doi:10.1038/s41592-025-02819-8)
Supplement: Supplementary file 4 — Binary for introduced software with execution examples and instructions. [file 41592_2025_2819_MOESM4_ESM.zip › mmseqs/matrices/blosum65.out]

# BLOSUM65 in 1/2 Bit
# Background (precomputed optional): 0.07384 0.02532 0.05372 0.05357 0.04752 0.07423 0.02619 0.06814 0.05710 0.09988 0.02512 0.04410 0.03805 0.03341 0.05069 0.05769 0.05112 0.07277 0.01413 0.03341 0.00001
# Lambda     (precomputed optional): 0.34657
   A       C       D       E       F       G       H       I       K       L       M       N       P       Q       R       S       T       V       W       Y       X
A  4.0449 -0.4496 -1.8345 -0.9003 -2.3286  0.1273 -1.7820 -1.3920 -0.7773 -1.5866 -1.0481 -1.6172 -0.8096 -0.9027 -1.4894  1.2390 -0.0893 -0.2379 -2.7099 -1.8384 -1.0000
C -0.4496  8.6075 -3.5409 -3.9428 -2.2776 -2.7275 -3.3989 -1.1238 -3.2979 -1.3839 -1.5403 -2.8901 -3.0874 -3.1847 -3.6123 -0.8547 -1.0355 -0.8436 -2.4679 -2.4603 -1.0000
D -1.8345 -3.5409  5.9230  1.5439 -3.5508 -1.4525 -1.2236 -3.4419 -0.7626 -3.8886 -3.3478  1.2756 -1.6826 -0.3920 -1.7368 -0.3600 -1.0107 -3.4092 -4.7265 -3.3297 -1.0000
E -0.9003 -3.9428  1.5439  5.0946 -3.3730 -2.2780 -0.1274 -3.2969  0.7761 -3.0489 -2.1612 -0.2938 -1.1663  1.8464 -0.1903 -0.1705 -0.8128 -2.5887 -3.3735 -2.3106 -1.0000
F -2.3286 -2.2776 -3.5508 -3.3730  6.0844 -3.2712 -1.2533 -0.2410 -3.2158  0.4606 -0.0426 -3.1927 -3.6889 -3.1605 -2.9503 -2.4917 -2.0844 -0.8816  0.9022  2.8895 -1.0000
G  0.1273 -2.7275 -1.4525 -2.2780 -3.2712  5.6881 -2.2999 -4.0069 -1.6547 -3.8112 -2.8942 -0.5543 -2.3090 -1.9223 -2.3982 -0.4209 -1.6092 -3.3045 -2.8221 -3.2801 -1.0000
H -1.7820 -3.3989 -1.2236 -0.1274 -1.2533 -2.2999  7.6182 -3.3768 -0.7358 -2.9976 -1.8324  0.5790 -2.1214  0.5030 -0.1289 -0.9143 -1.7792 -3.2523 -2.2459  1.7146 -1.0000
I -1.3920 -1.1238 -3.4419 -3.2969 -0.2410 -4.0069 -3.3768  4.0834 -2.7405  1.5145  1.1305 -3.4126 -2.9507 -2.9495 -3.0737 -2.4722 -0.7525  2.5569 -2.4019 -1.2497 -1.0000
K -0.7773 -3.2979 -0.7626  0.7761 -3.2158 -1.6547 -0.7358 -2.7405  4.6923 -2.5342 -1.5350 -0.1596 -1.0889  1.3092  2.1838 -0.3123 -0.7330 -2.3346 -3.3289 -1.9886 -1.0000
L -1.5866 -1.3839 -3.8886 -3.0489  0.4606 -3.8112 -2.9976  1.5145 -2.5342  3.9214  2.0879 -3.5903 -3.0656 -2.1936 -2.3110 -2.5670 -1.2877  0.7477 -2.0836 -1.0753 -1.0000
M -1.0481 -1.5403 -3.3478 -2.1612 -0.0426 -2.8942 -1.8324  1.1305 -1.5350  2.0879  5.6379 -2.4101 -2.5980 -0.4589 -1.6333 -1.6901 -0.7038  0.6589 -1.6976 -1.1035 -1.0000
N -1.6172 -2.8901  1.2756 -0.2938 -3.1927 -0.5543  0.5790 -3.4126 -0.1596 -3.5903 -2.4101  5.8518 -2.1883  0.0366 -0.4812  0.5136 -0.0852 -3.0186 -3.7147 -2.2559 -1.0000
P -0.8096 -3.0874 -1.6826 -1.1663 -3.6889 -2.3090 -2.1214 -2.9507 -1.0889 -3.0656 -2.5980 -2.1883  7.5052 -1.3178 -2.1174 -0.9059 -1.1963 -2.3835 -3.8660 -3.0022 -1.0000
Q -0.9027 -3.1847 -0.3920  1.8464 -3.1605 -1.9223  0.5030 -2.9495  1.3092 -2.1936 -0.4589  0.0366 -1.3178  5.5480  1.0537 -0.1776 -0.7366 -2.3322 -2.3482 -1.7049 -1.0000
R -1.4894 -3.6123 -1.7368 -0.1903 -2.9503 -2.3982 -0.1289 -3.0737  2.1838 -2.3110 -1.6333 -0.4812 -2.1174  1.0537  5.6355 -0.8051 -1.1728 -2.6494 -3.0293 -1.8617 -1.0000
S  1.2390 -0.8547 -0.3600 -0.1705 -2.4917 -0.4209 -0.9143 -2.4722 -0.3123 -2.5670 -1.6901  0.5136 -0.9059 -0.1776 -0.8051  4.0798  1.3857 -1.7814 -3.2193 -1.8875 -1.0000
T -0.0893 -1.0355 -1.0107 -0.8128 -2.0844 -1.6092 -1.7792 -0.7525 -0.7330 -1.2877 -0.7038 -0.0852 -1.1963 -0.7366 -1.1728  1.3857  4.6848 -0.1643 -2.8294 -1.7491 -1.0000
V -0.2379 -0.8436 -3.4092 -2.5887 -0.8816 -3.3045 -3.2523  2.5569 -2.3346  0.7477  0.6589 -3.0186 -2.3835 -2.3322 -2.6494 -1.7814 -0.1643  3.9174 -2.7162 -1.3525 -1.0000
W -2.7099 -2.4679 -4.7265 -3.3735  0.9022 -2.8221 -2.2459 -2.4019 -3.3289 -2.0836 -1.6976 -3.7147 -3.8660 -2.3482 -3.0293 -3.2193 -2.8294 -2.7162 10.4424  2.1391 -1.0000
Y -1.8384 -2.4603 -3.3297 -2.3106  2.8895 -3.2801  1.7146 -1.2497 -1.9886 -1.0753 -1.1035 -2.2559 -3.0022 -1.7049 -1.8617 -1.8875 -1.7491 -1.3525  2.1391  6.6775 -1.0000
X -1.0000 -1.0000 -1.0000 -1.0000 -1.0000 -1.0000 -1.0000 -1.0000 -1.0000 -1.0000 -1.0000 -1.0000 -1.0000 -1.0000 -1.0000 -1.0000 -1.0000 -1.0000 -1.0000 -1.0000 -1.0000
