# Supplementary material for: GPU-accelerated homology search with MMseqs2
Source: Nat Methods. 2025 Sep 18;22(10):2024–7. doi: 10.1038/s41592-025-02819-8 (PMC12510879; doi:10.1038/s41592-025-02819-8)
Supplement: Supplementary file 4 — Binary for introduced software with execution examples and instructions. [file 41592_2025_2819_MOESM4_ESM.zip › mmseqs/matrices/PAM70.out]

# PAM70
# Background (precomputed optional): 0.07759 0.03824 0.04909 0.05960 0.04431 0.08293 0.03596 0.03685 0.07970 0.08850 0.01405 0.03989 0.05563 0.03929 0.03580 0.06069 0.05288 0.06934 0.00989 0.02979 0.00001
# Lambda     (precomputed optional): 0.34210
	A	C	D	E	F	G	H	I	K	L	M	N	P	Q	R	S	T	V	W	Y	X
A	5	-4	-1	-1	-6	0	-4	-2	-4	-4	-3	-2	0	-2	-4	1	1	-1	-9	-5	-2
C	-4	9	-9	-9	-8	-6	-5	-4	-9	-10	-9	-7	-5	-9	-5	-1	-5	-4	-11	-2	-6
D	-1	-9	6	3	-10	-1	-1	-5	-2	-8	-7	3	-4	0	-6	-1	-2	-5	-10	-7	-3
E	-1	-9	3	6	-9	-2	-2	-4	-2	-6	-4	0	-3	2	-5	-2	-3	-4	-11	-6	-3
F	-6	-8	-10	-9	8	-7	-4	0	-9	-1	-2	-6	-7	-9	-7	-4	-6	-5	-2	4	-5
G	0	-6	-1	-2	-7	6	-6	-6	-5	-7	-6	-1	-3	-4	-6	0	-3	-3	-10	-9	-3
H	-4	-5	-1	-2	-4	-6	8	-6	-3	-4	-6	1	-2	2	0	-3	-4	-4	-5	-1	-3
I	-2	-4	-5	-4	0	-6	-6	7	-4	1	1	-3	-5	-5	-3	-4	-1	3	-9	-4	-3
K	-4	-9	-2	-2	-9	-5	-3	-4	6	-5	0	0	-4	-1	2	-2	-1	-6	-7	-7	-3
L	-4	-10	-8	-6	-1	-7	-4	1	-5	6	2	-5	-5	-3	-6	-6	-4	0	-4	-4	-4
M	-3	-9	-7	-4	-2	-6	-6	1	0	2	10	-5	-5	-2	-2	-3	-2	0	-8	-7	-3
N	-2	-7	3	0	-6	-1	1	-3	0	-5	-5	6	-3	-1	-3	1	0	-5	-6	-3	-2
P	0	-5	-4	-3	-7	-3	-2	-5	-4	-5	-5	-3	7	-1	-2	0	-2	-3	-9	-9	-3
Q	-2	-9	0	2	-9	-4	2	-5	-1	-3	-2	-1	-1	7	0	-3	-3	-4	-8	-8	-2
R	-4	-5	-6	-5	-7	-6	0	-3	2	-6	-2	-3	-2	0	8	-1	-4	-5	0	-7	-3
S	1	-1	-1	-2	-4	0	-3	-4	-2	-6	-3	1	0	-3	-1	5	2	-3	-3	-5	-1
T	1	-5	-2	-3	-6	-3	-4	-1	-1	-4	-2	0	-2	-3	-4	2	6	-1	-8	-4	-2
V	-1	-4	-5	-4	-5	-3	-4	3	-6	0	0	-5	-3	-4	-5	-3	-1	6	-10	-5	-2
W	-9	-11	-10	-11	-2	-10	-5	-9	-7	-4	-8	-6	-9	-8	0	-3	-8	-10	13	-3	-7
Y	-5	-2	-7	-6	4	-9	-1	-4	-7	-4	-7	-3	-9	-8	-7	-5	-4	-5	-3	9	-5
X	-2	-6	-3	-3	-5	-3	-3	-3	-3	-4	-3	-2	-3	-2	-3	-1	-2	-2	-7	-5	-3
