# Supplementary material for: GPU-accelerated homology search with MMseqs2
Source: Nat Methods. 2025 Sep 18;22(10):2024–7. doi: 10.1038/s41592-025-02819-8 (PMC12510879; doi:10.1038/s41592-025-02819-8)
Supplement: Supplementary file 4 — Binary for introduced software with execution examples and instructions. [file 41592_2025_2819_MOESM4_ESM.zip › mmseqs/matrices/nucleotide.out]

# NUCL in 1/2 Bit
# Background (precomputed optional): 0.2499975 0.2499975 0.2499975 0.2499975 0.00001
# Lambda     (precomputed optional): 0.6337314
   A       C       T       G       X
A  2.0000 -3.0000 -3.0000 -3.0000 -3.0000
C -3.0000  2.0000 -3.0000 -3.0000 -3.0000
T -3.0000 -3.0000  2.0000 -3.0000 -3.0000
G -3.0000 -3.0000 -3.0000  2.0000 -3.0000
X -3.0000 -3.0000 -3.0000 -3.0000 -3.0000
