# Supplementary material for: GPU-accelerated homology search with MMseqs2
Source: Nat Methods. 2025 Sep 18;22(10):2024–7. doi: 10.1038/s41592-025-02819-8 (PMC12510879; doi:10.1038/s41592-025-02819-8)
Supplement: Supplementary file 4 — Binary for introduced software with execution examples and instructions. [file 41592_2025_2819_MOESM4_ESM.zip › mmseqs/matrices/VTML160.out]

#
#  VTML_160
#
# This matrix was produced from: vtml_160qij.mat using vtml_P.mat background frequencies
#
# VTML_160 substitution matrix, Units = bits/3.0
# Expected score = -0.493659 bits; Entropy = 0.617215 bits
# Target fraction identity = 0.2884
# Lowest Score = -8, Highest Score= 16
#
# Background (precomputed optional): 0.0793 0.0055 0.0247 0.0528 0.022 0.0415 0.0137 0.04 0.0531 0.056 0.02 0.0383 0.0181 0.0416 0.0263 0.0713 0.0466 0.074 0.0028 0.0166 0.00001
# Lambda     (precomputed optional): 0.34657
	A	C	D	E	F	G	H	I	K	L	M	N	P	Q	R	S	T	V	W	Y	X
A	5	1	-1	-1	-3	0	-2	-2	-1	-2	-1	-1	0	-1	-2	1	1	0	-5	-4	0
C	1	13	-6	-5	-4	-3	-2	-1	-5	-4	-1	-3	-4	-5	-3	1	-1	1	-7	-1	0
D	-1	-6	8	3	-8	-1	0	-6	0	-7	-5	3	-2	0	-3	0	-1	-5	-7	-6	0
E	-1	-5	3	6	-6	-2	-1	-5	1	-4	-4	0	-1	3	-2	0	-1	-3	-8	-4	0
F	-3	-4	-8	-6	9	-6	0	0	-6	2	1	-5	-5	-4	-5	-3	-3	-1	3	6	0
G	0	-3	-1	-2	-6	8	-3	-7	-3	-7	-5	0	-3	-3	-3	0	-3	-5	-5	-6	0
H	-2	-2	0	-1	0	-3	10	-4	0	-3	-4	1	-2	2	1	-1	-1	-4	-2	3	0
I	-2	-1	-6	-5	0	-7	-4	6	-4	3	2	-5	-5	-4	-4	-4	-1	4	-2	-2	0
K	-1	-5	0	1	-6	-3	0	-4	6	-4	-2	0	-1	2	4	-1	-1	-3	-5	-4	0
L	-2	-4	-7	-4	2	-7	-3	3	-4	6	4	-5	-3	-3	-4	-4	-2	2	-2	-1	0
M	-1	-1	-5	-4	1	-5	-4	2	-2	4	8	-3	-4	-1	-2	-3	-1	1	-4	-3	0
N	-1	-3	3	0	-5	0	1	-5	0	-5	-3	7	-2	0	-1	1	0	-4	-6	-2	0
P	0	-4	-2	-1	-5	-3	-2	-5	-1	-3	-4	-2	10	-1	-2	0	-1	-3	-5	-6	0
Q	-1	-5	0	3	-4	-3	2	-4	2	-3	-1	0	-1	6	2	0	-1	-3	-7	-4	0
R	-2	-3	-3	-2	-5	-3	1	-4	4	-4	-2	-1	-2	2	8	-1	-2	-4	-4	-3	0
S	1	1	0	0	-3	0	-1	-4	-1	-4	-3	1	0	0	-1	5	2	-2	-4	-2	0
T	1	-1	-1	-1	-3	-3	-1	-1	-1	-2	-1	0	-1	-1	-2	2	6	0	-7	-3	0
V	0	1	-5	-3	-1	-5	-4	4	-3	2	1	-4	-3	-3	-4	-2	0	5	-5	-3	0
W	-5	-7	-7	-8	3	-5	-2	-2	-5	-2	-4	-6	-5	-7	-4	-4	-7	-5	16	4	0
Y	-4	-1	-6	-4	6	-6	3	-2	-4	-1	-3	-2	-6	-4	-3	-2	-3	-3	4	10	0
X	0	0	0	0	0	0	0	0	0	0	0	0	0	0	0	0	0	0	0	0	1
