# Supplementary material for: GPU-accelerated homology search with MMseqs2
Source: Nat Methods. 2025 Sep 18;22(10):2024–7. doi: 10.1038/s41592-025-02819-8 (PMC12510879; doi:10.1038/s41592-025-02819-8)
Supplement: Supplementary file 4 — Binary for introduced software with execution examples and instructions. [file 41592_2025_2819_MOESM4_ESM.zip › mmseqs/matrices/PAM180.out]

# PAM180
# Background (precomputed optional): 0.11481 0.02690 0.04900 0.07206 0.03731 0.08013 0.04349 0.05223 0.08574 0.08832 0.01252 0.00794 0.03867 0.02285 0.03715 0.11423 0.03321 0.04308 0.00892 0.03143 0.00001
# Lambda     (precomputed optional): 0.23847
	A	C	D	E	F	G	H	I	K	L	M	N	P	Q	R	S	T	V	W	Y	X
A	3	-3	0	0	-5	1	-2	-1	-2	-3	-2	0	1	-1	-3	1	2	0	-8	-5	-1
C	-3	13	-7	-7	-6	-5	-4	-3	-7	-8	-7	-5	-4	-7	-5	0	-3	-3	-10	0	-4
D	0	-7	5	4	-8	0	0	-3	0	-6	-4	3	-2	2	-3	0	-1	-3	-9	-6	-1
E	0	-7	4	5	-7	0	0	-3	-1	-5	-3	2	-1	3	-2	-1	-1	-3	-9	-6	-1
F	-5	-6	-8	-7	10	-6	-3	1	-7	1	0	-5	-6	-6	-6	-4	-4	-2	0	7	-3
G	1	-5	0	0	-6	6	-3	-4	-3	-6	-4	0	-1	-2	-4	1	-1	-2	-9	-7	-2
H	-2	-4	0	0	-3	-3	8	-4	-1	-3	-3	2	-1	4	2	-2	-2	-3	-4	0	-1
I	-1	-3	-3	-3	1	-4	-4	6	-3	2	2	-3	-3	-3	-3	-2	0	5	-7	-2	-1
K	-2	-7	0	-1	-7	-3	-1	-3	6	-4	1	1	-2	0	4	-1	0	-4	-5	-6	-1
L	-3	-8	-6	-5	1	-6	-3	2	-4	7	4	-4	-4	-2	-4	-4	-3	2	-3	-2	-2
M	-2	-7	-4	-3	0	-4	-3	2	1	4	9	-3	-3	-1	-1	-2	-1	2	-6	-4	-1
N	0	-5	3	2	-5	0	2	-3	1	-4	-3	4	-1	0	-1	1	0	-3	-5	-2	-1
P	1	-4	-2	-1	-6	-1	-1	-3	-2	-4	-3	-1	8	0	-1	1	0	-2	-7	-7	-1
Q	-1	-7	2	3	-6	-2	4	-3	0	-2	-1	0	0	6	1	-1	-2	-3	-6	-6	-1
R	-3	-5	-3	-2	-6	-4	2	-3	4	-4	-1	-1	-1	1	8	-1	-2	-4	2	-6	-2
S	1	0	0	-1	-4	1	-2	-2	-1	-4	-2	1	1	-1	-1	3	2	-2	-3	-4	0
T	2	-3	-1	-1	-4	-1	-2	0	0	-3	-1	0	0	-2	-2	2	4	0	-7	-4	-1
V	0	-3	-3	-3	-2	-2	-3	5	-4	2	2	-3	-2	-3	-4	-2	0	6	-8	-4	-1
W	-8	-10	-9	-9	0	-9	-4	-7	-5	-3	-6	-5	-7	-6	2	-3	-7	-8	18	-1	-6
Y	-5	0	-6	-6	7	-7	0	-2	-6	-2	-4	-2	-7	-6	-6	-4	-4	-4	-1	11	-3
X	-1	-4	-1	-1	-3	-2	-1	-1	-1	-2	-1	-1	-1	-1	-2	0	-1	-1	-6	-3	-1
