# Supplementary material for: GPU-accelerated homology search with MMseqs2
Source: Nat Methods. 2025 Sep 18;22(10):2024–7. doi: 10.1038/s41592-025-02819-8 (PMC12510879; doi:10.1038/s41592-025-02819-8)
Supplement: Supplementary file 4 — Binary for introduced software with execution examples and instructions. [file 41592_2025_2819_MOESM4_ESM.zip › mmseqs/matrices/PAM190.out]

# PAM190
# Background (precomputed optional): 0.11046 0.03056 0.05499 0.05495 0.03682 0.08966 0.04111 0.06123 0.08113 0.07986 0.01564 0.02788 0.05570 0.02737 0.03518 0.06281 0.04450 0.04793 0.01032 0.03187 0.00001
# Lambda     (precomputed optional): 0.23012
	A	C	D	E	F	G	H	I	K	L	M	N	P	Q	R	S	T	V	W	Y	X
A	3	-3	0	0	-5	1	-2	-1	-2	-3	-2	0	1	-1	-2	1	2	0	-7	-4	0
C	-3	13	-7	-7	-6	-4	-4	-3	-7	-8	-7	-5	-4	-7	-5	0	-3	-3	-9	0	-4
D	0	-7	5	4	-7	0	0	-3	0	-5	-4	3	-2	2	-2	0	-1	-3	-8	-5	-1
E	0	-7	4	5	-7	0	0	-3	-1	-4	-3	2	-1	3	-2	0	-1	-3	-9	-5	-1
F	-5	-6	-7	-7	10	-6	-2	1	-7	2	0	-4	-6	-6	-6	-4	-4	-2	0	7	-3
G	1	-4	0	0	-6	6	-3	-4	-3	-5	-4	0	-1	-2	-4	1	-1	-2	-9	-7	-1
H	-2	-4	0	0	-2	-3	8	-3	-1	-3	-3	2	-1	3	2	-1	-2	-3	-3	0	-1
I	-1	-3	-3	-3	1	-4	-3	6	-3	2	2	-2	-3	-3	-3	-2	0	4	-7	-2	-1
K	-2	-7	0	-1	-7	-3	-1	-3	6	-4	1	1	-2	1	4	0	0	-3	-5	-6	-1
L	-3	-8	-5	-4	2	-5	-3	2	-4	7	4	-4	-3	-2	-4	-4	-2	2	-3	-2	-2
M	-2	-7	-4	-3	0	-4	-3	2	1	4	9	-3	-3	-1	-1	-2	-1	2	-6	-4	-1
N	0	-5	3	2	-4	0	2	-2	1	-4	-3	3	-1	1	-1	1	0	-3	-5	-2	-1
P	1	-4	-2	-1	-6	-1	-1	-3	-2	-3	-3	-1	7	0	0	1	0	-2	-7	-6	-1
Q	-1	-7	2	3	-6	-2	3	-3	1	-2	-1	1	0	6	1	-1	-1	-3	-6	-5	-1
R	-2	-5	-2	-2	-6	-4	2	-3	4	-4	-1	-1	0	1	8	-1	-2	-3	2	-5	-1
S	1	0	0	0	-4	1	-1	-2	0	-4	-2	1	1	-1	-1	3	2	-2	-3	-4	0
T	2	-3	-1	-1	-4	-1	-2	0	0	-2	-1	0	0	-1	-2	2	4	0	-6	-3	0
V	0	-3	-3	-3	-2	-2	-3	4	-3	2	2	-3	-2	-3	-3	-2	0	6	-8	-3	-1
W	-7	-9	-8	-9	0	-9	-3	-7	-5	-3	-6	-5	-7	-6	2	-3	-6	-8	18	-1	-5
Y	-4	0	-5	-5	7	-7	0	-2	-6	-2	-4	-2	-6	-5	-5	-4	-3	-3	-1	11	-3
X	0	-4	-1	-1	-3	-1	-1	-1	-1	-2	-1	-1	-1	-1	-1	0	0	-1	-5	-3	-1
