# Supplementary material for: GPU-accelerated homology search with MMseqs2
Source: Nat Methods. 2025 Sep 18;22(10):2024–7. doi: 10.1038/s41592-025-02819-8 (PMC12510879; doi:10.1038/s41592-025-02819-8)
Supplement: Supplementary file 4 — Binary for introduced software with execution examples and instructions. [file 41592_2025_2819_MOESM4_ESM.zip › mmseqs/matrices/VTML20.out]

# VTML_20
#
# This matrix was produced from: vtml_20qij.mat using vtml_P.mat background frequencies
#
# VTML_20 substitution matrix, Units = bits/2.0
# Expected score = -2.916179 bits; Entropy = 2.912514 bits
# Target fraction identity = 0.8307
# Lowest Score = -16, Highest Score= 12
#
# Background (precomputed optional): 0.0721 0.0135 0.0522 0.0728 0.038 0.0804 0.0256 0.0699 0.0703 0.107 0.0232 0.0503 0.0393 0.0339 0.0523 0.0698 0.05 0.0683 0.0143 0.0384 0.00001
# Lambda     (precomputed optional): 0.34657
	A	C	D	E	F	G	H	I	K	L	M	N	P	Q	R	S	T	V	W	Y	X
A	7	-3	-6	-5	-8	-4	-7	-7	-6	-7	-5	-6	-4	-5	-7	-2	-3	-3	-9	-8	0
C	-3	12	-14	-14	-13	-7	-6	-5	-13	-12	-4	-8	-9	-13	-7	-3	-5	-3	-15	-4	0
D	-6	-14	8	-1	-16	-6	-4	-12	-5	-15	-9	-1	-6	-4	-12	-5	-6	-9	-10	-14	0
E	-5	-14	-1	7	-14	-6	-6	-10	-2	-8	-8	-5	-6	-1	-10	-5	-6	-7	-16	-7	0
F	-8	-13	-16	-14	9	-11	-5	-5	-14	-3	-3	-10	-9	-8	-10	-7	-8	-6	-3	0	0
G	-4	-7	-6	-6	-11	7	-7	-15	-7	-11	-10	-5	-8	-8	-7	-4	-8	-10	-9	-10	0
H	-7	-6	-4	-6	-5	-7	10	-9	-5	-7	-12	-3	-6	-2	-3	-5	-5	-8	-6	-1	0
I	-7	-5	-12	-10	-5	-15	-9	7	-9	-2	-2	-9	-10	-9	-8	-9	-5	1	-6	-8	0
K	-6	-13	-5	-2	-14	-7	-5	-9	7	-8	-5	-3	-6	-2	0	-5	-4	-8	-9	-8	0
L	-7	-12	-15	-8	-3	-11	-7	-2	-8	6	0	-9	-7	-6	-8	-8	-7	-3	-6	-6	0
M	-5	-4	-9	-8	-3	-10	-12	-2	-5	0	10	-7	-10	-4	-6	-8	-4	-3	-13	-11	0
N	-6	-8	-1	-5	-10	-5	-3	-9	-3	-9	-7	8	-8	-4	-5	-2	-4	-9	-10	-6	0
P	-4	-9	-6	-6	-9	-8	-6	-10	-6	-7	-10	-8	9	-5	-7	-4	-6	-7	-9	-15	0
Q	-5	-13	-4	-1	-8	-8	-2	-9	-2	-6	-4	-4	-5	9	-2	-4	-5	-7	-15	-12	0
R	-7	-7	-12	-10	-10	-7	-3	-8	0	-8	-6	-5	-7	-2	8	-6	-6	-9	-8	-7	0
S	-2	-3	-5	-5	-7	-4	-5	-9	-5	-8	-8	-2	-4	-4	-6	7	-1	-8	-8	-6	0
T	-3	-5	-6	-6	-8	-8	-5	-5	-4	-7	-4	-4	-6	-5	-6	-1	8	-4	-15	-8	0
V	-3	-3	-9	-7	-6	-10	-8	1	-8	-3	-3	-9	-7	-7	-9	-8	-4	7	-13	-8	0
W	-9	-15	-10	-16	-3	-9	-6	-6	-9	-6	-13	-10	-9	-15	-8	-8	-15	-13	12	-2	0
Y	-8	-4	-14	-7	0	-10	-1	-8	-8	-6	-11	-6	-15	-12	-7	-6	-8	-8	-2	9	0
X	0	0	0	0	0	0	0	0	0	0	0	0	0	0	0	0	0	0	0	0	1
