# Supplementary material for: GPU-accelerated homology search with MMseqs2
Source: Nat Methods. 2025 Sep 18;22(10):2024–7. doi: 10.1038/s41592-025-02819-8 (PMC12510879; doi:10.1038/s41592-025-02819-8)
Supplement: Supplementary file 4 — Binary for introduced software with execution examples and instructions. [file 41592_2025_2819_MOESM4_ESM.zip › mmseqs/matrices/PAM60.out]

# PAM60
# Background (precomputed optional): 0.07921 0.03546 0.04441 0.04110 0.04363 0.08175 0.03590 0.04001 0.07882 0.08930 0.01286 0.04795 0.05384 0.04398 0.03448 0.06773 0.05968 0.07068 0.00884 0.03037 0.00001
# Lambda     (precomputed optional): 0.35305
	A	C	D	E	F	G	H	I	K	L	M	N	P	Q	R	S	T	V	W	Y	X
A	5	-5	-2	-1	-6	0	-5	-3	-5	-4	-3	-2	0	-3	-5	1	1	-1	-10	-6	-2
C	-5	9	-10	-10	-9	-7	-6	-4	-10	-11	-10	-7	-6	-10	-6	-1	-5	-4	-12	-2	-6
D	-2	-10	7	3	-11	-2	-2	-5	-2	-9	-7	2	-5	-1	-6	-2	-3	-6	-11	-8	-3
E	-1	-10	3	7	-10	-2	-3	-4	-3	-7	-5	0	-3	2	-6	-2	-4	-4	-12	-7	-3
F	-6	-9	-11	-10	8	-7	-4	-1	-10	-1	-2	-6	-7	-9	-7	-5	-6	-5	-3	3	-5
G	0	-7	-2	-2	-7	6	-6	-7	-5	-8	-6	-1	-4	-5	-7	0	-3	-4	-11	-10	-3
H	-5	-6	-2	-3	-4	-6	8	-6	-4	-4	-7	1	-2	2	0	-4	-5	-5	-5	-2	-3
I	-3	-4	-5	-4	-1	-7	-6	7	-4	0	1	-4	-6	-5	-4	-4	-1	3	-10	-4	-3
K	-5	-10	-2	-3	-10	-5	-4	-4	6	-6	0	0	-4	-1	2	-2	-2	-6	-8	-7	-3
L	-4	-11	-9	-7	-1	-8	-4	0	-6	6	2	-5	-5	-3	-6	-6	-5	-1	-4	-5	-4
M	-3	-10	-7	-5	-2	-6	-7	1	0	2	10	-6	-6	-2	-2	-4	-2	0	-9	-7	-3
N	-2	-7	2	0	-6	-1	1	-4	0	-5	-6	6	-4	-2	-3	1	-1	-5	-6	-3	-2
P	0	-6	-5	-3	-7	-4	-2	-6	-4	-5	-6	-4	7	-1	-2	0	-2	-4	-10	-10	-3
Q	-3	-10	-1	2	-9	-5	2	-5	-1	-3	-2	-2	-1	7	0	-3	-4	-5	-9	-8	-3
R	-5	-6	-6	-6	-7	-7	0	-4	2	-6	-2	-3	-2	0	8	-2	-4	-5	0	-8	-4
S	1	-1	-2	-2	-5	0	-4	-4	-2	-6	-4	1	0	-3	-2	5	1	-4	-4	-5	-2
T	1	-5	-3	-4	-6	-3	-5	-1	-2	-5	-2	-1	-2	-4	-4	1	6	-1	-9	-5	-2
V	-1	-4	-6	-4	-5	-4	-5	3	-6	-1	0	-5	-4	-5	-5	-4	-1	6	-11	-5	-3
W	-10	-12	-11	-12	-3	-11	-5	-10	-8	-4	-9	-6	-10	-9	0	-4	-9	-11	13	-3	-8
Y	-6	-2	-8	-7	3	-10	-2	-4	-7	-5	-7	-3	-10	-8	-8	-5	-5	-5	-3	9	-5
X	-2	-6	-3	-3	-5	-3	-3	-3	-3	-4	-3	-2	-3	-3	-4	-2	-2	-3	-8	-5	-3
